# Supplementary material for: Social interactions promote adaptive resource defense in ants
Source: PLoS One. 2017 Sep 14;12(9):e0183872. doi: 10.1371/journal.pone.0183872 (PMC5598949; doi:10.1371/journal.pone.0183872)
Supplement: S1 Dataset — These data were used to generate S2 Dataset. (CSV) [file pone.0183872.s005.csv]

animal	category	t=0	interaction time	trial	b1	b2	b3	b4	b5	b6	b7	c	t
0407_0_LH_01	control	57.057	164.064	1	1	0	0	1	0	0	0	2	1
0407_0_LH_01	control			2	1	0	0	1	0	0	0
0407_0_LH_01	control			3	1	0	0	1	0	0	0
0407_0_LH_01	control			4	1	0	0	0	0	0	0
0407_0_LH_01	control			5	1	0	0	0	0	0	0
0407_0_LH_01	control			6	1	0	0	1	0	0	0
0407_0_LH_01	control			7	1	0	0	1	0	0	0
0407_0_LH_01	control			8	1	0	0	1	0	0	0
0407_0_LH_01	control			9	1	0	0	1	0	0	0
0407_0_LH_01	control			10	1	0	0	0	0	0	0
0407_0_LH_01	control			11	1	0	0	0	0	0	0
0407_0_LH_01	control			12	1	0	0	1	0	0	0
0407_0_LH_01	control			13	1	0	0	0	0	0	0
0407_0_LH_01	control			14	1	0	0	0	0	0	0
0407_0_LH_01	control			15	1	0	0	0	0	0	0
0407_0_LH_01	control			16	1	0	0	1	0	0	0
0407_0_LH_01	control			17	0	0	0	1	0	0	0
0407_0_LH_01	control			18	1	0	0	1	0	0	0
0407_0_LH_01	control			19	1	0	0	1	0	0	0
0407_0_LH_01	control			20	1	0	0	0	0	0	0
0407_0_LH_01	control			21	1	0	0	1	0	0	0
0407_0_LH_01	control			22	1	0	0	0	0	0	0
0407_0_LH_01	control			23	1	0	0	1	0	0	0
0407_0_LH_07	control	7.007	179.747	1	1	0	0	1	0	0	0	2	1
0407_0_LH_07	control			2	1	0	0	1	0	0	0
0407_0_LH_07	control			3	1	0	0	1	0	0	0
0407_0_LH_07	control			4	1	0	0	0	0	0	0
0407_0_LH_07	control			5	1	1	0	1	0	0	0
0407_0_LH_07	control			6	1	0	0	1	0	0	0
0407_0_LH_07	control			7	1	0	0	1	0	0	0
0407_0_LH_07	control			8	1	0	0	1	0	0	0
0407_0_LH_07	control			9	1	0	0	0	0	0	0
0407_0_LH_07	control			10	1	0	0	0	0	0	0
0407_0_LH_07	control			11	1	0	0	0	0	0	0
0407_0_LH_07	control			12	1	0	0	0	0	0	0
0407_0_LH_07	control			13	1	0	0	0	0	0	0
0407_12_LH_15	control	26.026	220.62	1	1	0	0	1	0	0	0	2	1
0407_12_LH_15	control			2	1	0	0	0	0	0	0
0407_12_LH_15	control			3	1	0	0	1	0	0	0
0407_12_LH_15	control			4	1	0	0	0	0	0	0
0407_12_LH_15	control			5	1	0	0	1	0	0	0
0407_12_LH_15	control			6	1	0	0	1	0	0	0
0407_12_LH_15	control			7	1	0	0	1	0	0	0
0407_12_LH_15	control			8	1	0	0	1	0	0	0
0407_12_LH_15	control			9	1	0	0	1	0	0	0
0407_12_LH_15	control			10	1	0	0	0	0	0	0
0407_12_LH_15	control			11	1	0	0	1	0	0	0
0407_12_LH_15	control			12	1	0	0	1	0	0	0
0407_12_LH_15	control			13	1	0	0	1	0	0	0
0407_12_LH_15	control			14	1	0	0	1	0	0	0
0407_12_LH_15	control			15	1	0	0	0	0	0	0
0407_12_LH_15	control			16	1	0	0	0	0	0	0
0407_12_LH_15	control			17	1	0	0	0	0	0	0
0407_12_LH_15	control			18	1	0	0	1	0	0	0
0407_12_LH_15	control			19	1	0	0	1	0	0	0
0407_12_LH_15	control			20	1	0	0	0	0	0	0
0407_12_LH_15	control			21	1	0	0	0	0	0	0
0407_12_LH_15	control			22	1	0	0	0	0	0	0
0407_12_LH_15	control			23	1	0	0	0	0	0	0
0407_12_LH_15	control			24	1	0	0	0	0	0	0
0407_12_LH_15	control			25	1	0	0	0	0	0	0
0407_13_LH_09	control	8.008	121.087	1	1	0	1	1	0	1	0	3	1
0407_13_LH_09	control			2	1	0	1	1	0	0	0
0407_13_LH_09	control			3	1	0	0	1	0	0	0
0407_13_LH_09	control			4	1	0	0	0	0	0	0
0407_13_LH_09	control			5	1	1	0	0	0	0	0
0407_13_LH_09	control			6	1	0	0	0	0	0	0
0407_13_LH_09	control			7	1	0	0	1	0	0	0
0407_13_LH_09	control			8	1	0	0	1	0	0	0
0407_13_LH_09	control			9	1	0	0	0	0	0	0
0407_13_LH_09	control			10	1	0	0	0	0	0	0
0407_13_LH_09	control			11	1	0	0	0	0	0	0
0407_13_LH_09	control			12	1	0	0	0	0	0	0
0407_13_LH_09	control			13	1	0	0	1	0	0	0
0407_13_LH_09	control			14	1	0	0	1	0	0	0
0407_13_LH_09	control			15	1	0	0	0	0	0	0
0407_13_LH_09	control			16	1	0	0	1	0	0	0
0407_14_LH_03	control	2.402	105.273	1	1	0	0	0	0	0	0	1	1
0407_14_LH_03	control			2	1	0	0	1	0	0	0	1
0407_14_LH_03	control			3	1	0	0	1	0	0	0
0407_14_LH_03	control			4	1	0	0	0	0	0	0
0407_14_LH_03	control			5	1	1	0	1	0	0	0
0407_14_LH_03	control			6	1	0	0	1	0	0	0
0407_14_LH_03	control			7	1	0	0	0	0	0	0
0407_14_LH_03	control			8	1	0	0	0	0	0	0
0407_14_LH_03	control			9	1	0	0	0	0	0	0
0407_14_LH_03	control			10	1	1	0	0	0	0	0
0407_18_LH_16	control	17.017	237.57	1	1	0	0	1	0	0	0	3	2
0407_18_LH_16	control			2	1	0	1	1	0	1	0
0407_18_LH_16	control			3	1	0	0	1	0	0	0
0407_18_LH_16	control			4	1	0	0	1	0	0	0
0407_18_LH_16	control			5	1	0	0	0	0	0	0
0407_18_LH_16	control			6	1	0	0	0	0	0	0
0407_18_LH_16	control			7	1	1	0	1	0	0	0
0407_18_LH_16	control			8	1	0	0	0	0	0	0
0407_18_LH_16	control			9	1	0	0	0	0	0	0
0407_18_LH_16	control			10	1	0	0	0	0	0	0
0407_18_LH_16	control			11	1	0	0	0	0	0	0
0407_18_LH_16	control			12	1	0	0	1	0	0	0
0407_22_LH_04	control	20.053	44.465	1	1	0	1	1	0	0	0	2	2
0407_22_LH_04	control			2	1	0	0	1	0	0	0
0407_22_LH_04	control			3	1	0	0	0	0	0	0
0407_22_LH_04	control			4	1	0	1	1	0	0	0
0407_22_LH_04	control			5	1	0	0	1	0	0	0
0407_23_LH_10	control	9.009	15.015	1	1	0	1	1	0	0	0	2	2
0407_23_LH_10	control			2	0	0	0	1	0	0	0
0407_23_LH_10	control			3	1	0	0	1	0	0	0
0407_23_LH_10	control			4	1	0	0	0	0	0	0
0407_26_LH_17	control	9.009	84.084	1	1	0	0	1	0	0	0	2	2
0407_26_LH_17	control			2	1	0	0	0	0	0	0
0407_26_LH_17	control			3	1	0	0	1	0	0	0
0407_30_LH_05	control	12.012	189.923	1	1	0	0	1	0	0	0	2	2
0407_30_LH_05	control			2	1	0	0	1	0	0	0
0407_30_LH_05	control			3	1	0	0	0	0	0	0
0407_30_LH_05	control			4	1	0	0	1	0	0	0
0407_30_LH_05	control			5	1	0	0	0	0	0	0
0407_30_LH_05	control			6	1	0	0	1	0	0	0
0407_30_LH_05	control			7	1	0	0	1	0	0	0
0407_30_LH_05	control			8	1	0	0	0	0	0	0
0407_30_LH_05	control			9	1	0	0	1	0	0	0
0407_30_LH_05	control			10	1	0	0	0	0	0	0
0407_30_LH_05	control			11	1	0	0	0	0	0	0
0407_30_LH_05	control			12	1	0	0	1	0	0	0
0407_30_LH_05	control			13	1	0	0	1	0	0	0
0407_30_LH_05	control			14	1	0	0	0	0	0	0
0407_30_LH_05	control			15	1	0	1	1	0	0	0
0407_30_LH_05	control			16	1	0	0	0	0	0	0
0407_30_LH_05	control			17	1	0	0	1	0	0	0
0407_30_LH_05	control			18	1	0	0	1	0	0	0
0407_30_LH_05	control			19	1	0	0	1	0	0	0
0407_30_LH_05	control			20	0	0	0	1	0	0	0
0407_30_LH_05	control			21	1	0	0	1	0	0	0
0407_30_LH_05	control			22	1	0	0	1	0	0	0
0407_30_LH_05	control			23	1	0	0	0	0	0	0
0407_30_LH_05	control			24	1	0	0	0	0	0	0
0407_30_LH_05	control			25	1	0	0	0	0	0	0
0407_30_LH_05	control			26	1	0	0	1	0	0	0
0407_30_LH_05	control			27	1	0	0	0	0	0	0
0407_30_LH_05	control			28	1	0	0	1	0	0	0
0407_30_LH_05	control			29	1	0	0	0	0	0	0
0407_30_LH_05	control			30	1	1	0	1	0	0	0
0407_30_LH_05	control			31	1	0	0	0	0	0	0
0407_31_LH_11	control	26.026	59.059	1	1	0	0	1	0	0	0	2	2
0407_31_LH_11	control			2	1	0	0	1	0	0	0
0407_31_LH_11	control			3	1	0	0	1	0	0	0
0407_31_LH_11	control			4	1	0	0	0	0	0	0
0407_31_LH_11	control			5	1	0	0	1	0	0	0
0407_31_LH_11	control			6	1	0	0	0	0	0	0
0407_31_LH_11	control			7	1	0	0	1	0	0	0
0407_31_LH_11	control			8	0	0	0	1	0	0	0
0407_31_LH_11	control			9	1	0	0	1	0	0	0
0407_31_LH_11	control			10	1	0	0	1	0	0	0
0407_31_LH_11	control			11	1	0	0	0	0	0	0
0407_31_LH_11	control			12	1	0	0	0	0	0	0
0407_31_LH_11	control			13	1	0	1	1	0	0	0
0407_31_LH_11	control			14	1	0	0	1	0	0	0
0407_31_LH_11	control			15	1	0	0	0	0	0	0
0407_31_LH_11	control			16	1	0	0	1	0	0	0
0407_31_LH_11	control			17	1	0	0	0	0	0	0
0407_38_LH_06	control	10.001	57.057	1	1	0	0	1	0	0	0	2	2
0407_38_LH_06	control			2	1	0	0	1	0	0	0
0407_38_LH_06	control			3	1	0	0	1	0	0	0
0407_38_LH_06	control			4	1	0	0	1	0	0	0
0407_38_LH_06	control			5	1	0	0	1	0	0	0
0407_6_LH_08	control	41.041	151.452	1	1	0	0	1	0	0	0	3	1
0407_6_LH_08	control			2	1	0	0	1	0	0	0
0407_6_LH_08	control			3	1	0	1	1	0	0	0
0407_6_LH_08	control			4	1	0	0	1	0	0	0
0407_6_LH_08	control			5	1	0	0	0	0	0	0
0407_6_LH_08	control			6	1	0	0	1	0	0	0
0407_6_LH_08	control			7	1	0	0	1	0	0	0
0407_6_LH_08	control			8	1	0	0	1	0	0	0
0407_6_LH_08	control			9	1	0	0	0	0	0	0
0407_6_LH_08	control			10	1	0	0	1	0	0	0
0407_6_LH_08	control			11	1	0	0	1	0	0	0
0407_6_LH_08	control			12	1	0	0	1	0	0	0
0407_6_LH_08	control			13	1	0	0	0	0	0	0
0407_6_LH_08	control			14	1	0	0	0	0	0	0
0407_6_LH_08	control			15	1	0	0	0	0	0	0
0407_6_LH_08	control			16	1	0	1	1	0	0	0
0407_6_LH_08	control			17	1	1	0	0	0	0	0
0407_6_LH_08	control			18	1	0	0	0	0	0	0
0407_6_LH_08	control			19	1	0	1	1	0	1	0
0407_6_LH_08	control			20	1	0	0	0	0	0	0
0407_6_LH_08	control			21	1	0	0	0	0	0	0
0407_6_LH_08	control			22	1	0	0	1	0	0	0
0407_6_LH_14	control	32.032	107.107	1	1	0	0	1	0	0	0	1	1
0407_6_LH_14	control			2	1	0	0	1	0	0	0	1
0407_6_LH_14	control			3	1	0	0	0	0	0	0
0407_6_LH_14	control			4	1	0	0	0	0	0	0
0407_6_LH_14	control			5	1	0	0	0	0	0	0
0407_6_LH_14	control			6	1	0	0	0	0	0	0
0407_6_LH_14	control			7	1	0	0	0	0	0	0
0407_6_LH_14	control			8	1	0	0	0	0	0	0
0407_6_LH_14	control			9	1	0	0	0	0	0	0
0407_6_LH_14	control			10	1	0	0	0	0	0	0
0407_6_LH_14	control			11	1	0	0	0	0	0	0
0407_6_LH_14	control			12	1	0	0	0	0	0	0
0407_6_LH_14	control			13	1	0	0	0	0	0	0
0407_7_LH_02	control	502.502	62.062	1	1	0	0	1	0	1	0	3	1
0407_7_LH_02	control			2	1	0	1	1	0	1	0
0507_0_LH_01a	control	23.023	143.711	1	1	0	0	1	0	0	0	2	1
0507_0_LH_01a	control			2	1	0	1	1	0	0	0
0507_0_LH_01a	control			3	1	0	0	1	0	0	0
0507_0_LH_01a	control			4	1	0	0	1	0	0	0
0507_0_LH_01a	control			5	1	0	0	1	0	0	0
0507_0_LH_01a	control			6	1	0	0	1	0	0	0
0507_0_LH_01a	control			7	1	0	0	1	0	0	0
0507_0_LH_01a	control			8	1	0	0	1	0	0	0
0507_0_LH_01a	control			9	1	0	0	1	0	0	0
0507_0_LH_01a	control			10	1	0	0	0	0	0	0
0507_0_LH_01a	control			11	1	0	0	0	0	0	0
0507_0_LH_01a	control			12	1	0	0	1	0	0	0
0507_0_LH_01a	control			13	1	0	0	0	0	0	0
0507_1.00_LH_10	control	53.787	70.103	1	1	0	1	1	0	0	0	2	3
0507_1.00_LH_10	control			2	1	0	1	1	0	0	0
0507_1.00_LH_10	control			3	1	0	0	1	0	0	0
0507_1.00_LH_10	control			4	1	0	0	1	0	0	0
0507_1.00_LH_10	control			5	1	1	0	0	0	0	0
0507_1.00_LH_10	control			6	1	0	0	0	0	0	0
0507_1.00_LH_10	control			7	1	0	0	0	0	0	0
0507_13_LH_03	control	20.02	116.116	1	1	0	0	1	0	0	0	3	1
0507_13_LH_03	control			2	1	0	0	0	0	0	0
0507_13_LH_03	control			3	1	0	0	1	0	0	0
0507_13_LH_03	control			4	1	0	0	1	0	1	0
0507_13_LH_03	control			5	1	0	1	1	0	1	0
0507_13_LH_03	control			6	1	0	0	1	0	0	0
0507_13_LH_03	control			7	1	0	0	1	0	0	0
0507_13_LH_03	control			8	1	0	0	1	0	0	0
0507_13_LH_03	control			9	1	0	0	1	0	0	0
0507_13_LH_03	control			10	1	0	0	1	0	1	0
0507_13_LH_03	control			11	1	0	0	1	0	0	0
0507_13_LH_03	control			12	1	0	0	1	0	0	0
0507_13_LH_03	control			13	1	0	0	1	0	0	0
0507_13_LH_03	control			14	1	1	0	1	0	0	0
0507_13_LH_03	control			15	1	0	0	1	0	0	0
0507_20_LH_05	control	40.04	95.562	1	1	0	0	1	0	0	0	2	2
0507_20_LH_05	control			2	1	0	0	1	0	0	0
0507_20_LH_05	control			3	1	0	0	0	0	0	0
0507_20_LH_05	control			4	1	0	0	1	0	0	0
0507_20_LH_05	control			5	1	0	0	1	0	0	0
0507_20_LH_05	control			6	1	0	0	0	0	0	0
0507_20_LH_05	control			7	1	0	0	0	0	0	0
0507_20_LH_05	control			8	1	0	0	1	0	0	0
0507_20_LH_05	control			9	1	0	0	1	0	0	0
0507_20_LH_05	control			10	1	0	0	1	0	0	0
0507_20_LH_05	control			11	1	0	1	1	0	0	0
0507_20_LH_05	control			12	0	0	0	1	0	0	0
0507_20_LH_05	control			13	1	0	0	1	0	0	0
0507_20_LH_05	control			14	1	0	0	0	0	0	0
0507_20_LH_05	control			15	1	0	0	1	0	0	0
0507_20_LH_05	control			16	1	0	0	1	0	0	0
0507_20_LH_05	control			17	1	0	0	0	0	0	0
0507_20_LH_05	control			18	1	0	0	1	0	0	0
0507_20_LH_05	control			19	1	0	0	1	0	0	0
0507_20_LH_05	control			20	1	0	1	1	0	0	0
0507_20_LH_05	control			21	1	0	0	1	0	0	0
0507_20_LH_05	control			22	1	0	0	1	0	0	0
0507_20_LH_05	control			23	1	0	0	1	0	0	0
0507_20_LH_05	control			24	1	0	0	0	0	0	0
0507_20_LH_05	control			25	1	0	1	0	0	0	0
0507_20_LH_05	control			26	1	0	1	1	0	0	0
0507_20_LH_05	control			27	1	0	0	0	0	0	0
0507_20_LH_05	control			28	1	0	0	0	0	0	0
0507_20_LH_05	control			29	1	0	0	0	0	0	0
0507_20_LH_05	control			30	1	0	0	0	0	0	0
0507_20_LH_05	control			31	1	0	0	0	0	0	0
0507_20_LH_05	control			32	1	0	0	0	0	0	0
0507_26_LH_06	control	21.021	11.011	1	1	0	1	1	0	1	0	3	2
0507_34_LH_07	control	6.006	92.092	1	1	0	1	0	0	0	0	2	2
0507_34_LH_07	control			2	1	0	0	0	0	0	0
0507_34_LH_07	control			3	1	0	0	0	0	0	0
0507_34_LH_07	control			4	1	0	0	1	0	0	0
0507_34_LH_07	control			5	1	0	0	1	0	0	0
0507_34_LH_07	control			6	1	0	0	1	0	0	0
0507_34_LH_07	control			7	1	0	0	0	0	0	0
0507_34_LH_07	control			8	1	0	0	1	0	0	0
0507_34_LH_07	control			9	1	0	0	1	0	0	0
0507_34_LH_07	control			10	1	0	0	1	0	0	0
0507_34_LH_07	control			11	1	0	0	1	0	0	0
0507_34_LH_07	control			12	1	0	0	1	0	0	0
0507_47_LH_08	control	13.013	72.239	1	1	0	1	1	0	0	0	3	3
0507_47_LH_08	control			2	1	0	0	1	0	0	0
0507_47_LH_08	control			3	1	0	0	1	0	0	0
0507_47_LH_08	control			4	1	0	0	1	0	1	0
0507_47_LH_08	control			5	1	0	0	1	0	0	0
0507_47_LH_08	control			6	1	0	0	1	0	0	0
0507_47_LH_08	control			7	1	0	0	1	0	0	0
0507_47_LH_08	control			8	1	0	0	1	0	0	0
0507_47_LH_08	control			9	1	0	0	1	0	0	0
0507_47_LH_08	control			10	1	0	1	1	0	0	0
0507_47_LH_08	control			11	1	0	0	1	0	0	0
0507_54_LH_09	control	34.034	27.027	1	1	0	0	1	0	0	0	2	3
0507_54_LH_09	control			2	1	0	0	0	0	0	0
0507_54_LH_09	control			3	0	0	0	1	0	0	0
0507_54_LH_09	control			4	1	0	0	1	0	0	0
0507_54_LH_09	control			5	1	0	0	1	0	0	0
0507_54_LH_09	control			6	1	0	0	0	0	0	0
0507_54_LH_09	control			7	1	0	0	1	0	0	0
0507_54_LH_09	control			8	1	0	0	0	0	0	0
0507_54_LH_09	control			9	1	0	0	0	0	0	0
0507_54_LH_09	control			10	1	0	0	0	0	0	0
0507_54_LH_09	control			11	1	0	0	1	0	0	0
0507_54_LH_09	control			12	1	0	0	0	0	0	0
0507_54_LH_09	control			13	1	0	0	0	0	0	0
0507_6_LH_02	control	39.039	235.069	1	1	0	0	1	0	0	0	1	1
0507_6_LH_02	control			2	1	0	0	1	0	0	0	1
0507_6_LH_02	control			3	1	0	0	0	0	0	0
0507_6_LH_02	control			4	1	0	0	0	0	0	0
0507_6_LH_02	control			5	1	0	0	0	0	0	0
0507_6_LH_02	control			6	1	0	0	0	0	0	0
0507_6_LH_02	control			7	1	0	0	0	0	0	0
0507_6_LH_02	control			8	1	0	0	0	0	0	0
0507_6_LH_02	control			9	1	0	0	0	0	0	0
0507_6_LH_02	control			10	1	0	0	0	0	0	0
0507_6_LH_02	control			11	1	0	0	0	0	0	0
0507_6_LH_02	control			12	1	0	0	0	0	0	0
0507_6_LH_02	control			13	1	0	0	0	0	0	0
0507_6_LH_02	control			14	1	0	0	1	0	0	0
0507_6_LH_02	control			15	1	0	0	0	0	0	0
0507_6_LH_02	control			16	1	0	0	1	0	0	0
0507_6_LH_02	control			17	1	0	0	1	0	0	0
0507_6_LH_02	control			18	1	0	0	1	0	0	0
0607_11_LH_02	control	409.075	96.45	1	1	0	0	1	0	0	0	2	1
0607_11_LH_02	control			2	1	0	0	1	0	0	0
0607_11_LH_02	control			3	1	0	0	1	0	0	0
0607_11_LH_02	control			4	1	0	0	0	0	0	0
0607_11_LH_02	control			5	1	1	0	0	0	0	0
0607_11_LH_02	control			6	1	0	0	0	0	0	0
0607_15_LH_03	control	99.099	3.003	1	1	0	0	1	0	0	0	2	1
0607_15_LH_03	control			2	1	0	0	1	0	0	0
0607_3.01_LH_01	control	488.789	213.213	1	1	1	0	0	0	0	0	2	4
0607_3.01_LH_01	control			2	1	0	0	0	0	0	0
0607_3.01_LH_01	control			3	1	0	0	1	0	0	0
0607_3.01_LH_01	control			4	1	0	0	1	0	0	0
0607_3.01_LH_01	control			5	1	0	0	1	0	0	0
0806_1.03_LH_16	control	6.002	304.304	1	1	0	0	1	0	0	0	1	3
0806_1.03_LH_16	control			2	1	0	0	0	0	0	0	1
0806_1.03_LH_16	control			3	1	0	0	1	0	0	0
0806_1.03_LH_16	control			4	0	1	0	0	0	0	0
0806_1.03_LH_16	control			5	1	1	0	0	0	0	0
0806_1.03_LH_16	control			6	1	0	0	0	0	0	0
0806_1.03_LH_16	control			7	1	0	0	0	0	0	0
0806_1.03_LH_16	control			8	1	1	0	0	0	0	0
0806_15_LH_12	control	311.311	108	1	1	0	0	1	0	0	0	1	1
0806_15_LH_12	control			2	0	1	0	0	0	0	0	1
0806_15_LH_12	control			3	1	0	0	0	0	0	0
0806_15_LH_12	control			4	1	1	0	0	0	0	0
0806_15_LH_12	control			5	1	0	0	0	0	0	0
0806_15_LH_12	control			6	1	0	0	0	0	0	0
0806_15_LH_12	control			7	1	0	0	1	0	0	0
0806_2.0_LH_08	control	5.239	141.152	1	1	0	0	1	0	0	0	2	3
0806_2.0_LH_08	control			2	1	0	0	1	0	0	0
0806_2.0_LH_08	control			3	1	0	0	0	0	0	0
0806_2.0_LH_08	control			4	1	0	0	1	0	0	0
0806_2.0_LH_08	control			5	0	1	0	0	0	0	0
0806_2_LH_18	control	46.046	315.181	1	1	0	0	1	0	0	0	1	1
0806_2_LH_18	control			2	1	0	0	0	0	0	0	1
0806_2_LH_18	control			3	1	0	0	0	0	0	0
0806_2_LH_18	control			4	1	0	0	0	0	0	0
0806_2_LH_18	control			5	1	0	0	0	0	0	0
0806_2_LH_18	control			6	1	0	0	1	0	0	0
0806_2_LH_18	control			7	1	0	0	1	0	0	0
0806_2_LH_18	control			8	1	1	0	0	0	0	0
0806_2_LH_18	control			9	1	0	0	1	0	0	0
0806_2_LH_18	control			10	1	0	0	0	0	0	0
0806_2_LH_18	control			11	1	0	0	1	0	0	0
0806_2_LH_18	control			12	1	0	0	1	0	0	0
0806_2_LH_18	control			13	1	0	0	0	0	0	0
0806_2_LH_18	control			14	1	0	0	0	0	0	0
0806_2_LH_18	control			15	1	0	0	0	0	0	0
0806_2_LH_18	control			16	1	0	0	0	0	0	0
0806_2_LH_18	control			17	1	1	0	0	0	0	0
0806_2_LH_18	control			18	1	0	0	0	0	0	0
0806_2_LH_18	control			19	1	0	0	0	0	0	0
0806_31_LH_14	control	33.033	131.102	1	1	0	1	1	0	0	0	3	2
0806_31_LH_14	control			2	1	0	0	1	0	0	0
0806_31_LH_14	control			3	1	0	1	1	0	1	0
0806_31_LH_14	control			4	1	0	0	1	0	0	0
0806_31_LH_14	control			5	1	0	0	0	0	0	0
0806_8_LH_11	control	148.148	250.25	1	1	0	0	0	0	0	0	1	1
0806_8_LH_11	control			2	1	0	0	1	0	0	0	1
0806_8_LH_11	control			3	0	1	0	1	0	0	0
0806_8_LH_11	control			4	1	1	0	0	0	0	0
0806_8_LH_11	control			5	1	0	0	0	0	0	0
0806_8_LH_11	control			6	1	0	0	0	0	0	0
1007_2.37_LH_09	control	26.026	28.028	1	1	0	0	1	0	0	0	2	4
1007_2.37_LH_09	control			2	1	0	0	0	0	0	0
1007_2.37_LH_09	control			3	1	0	0	1	0	0	0
1007_2.37_LH_09	control			4	1	0	0	0	0	0	0
1007_2.37_LH_09	control			5	1	1	0	1	0	0	0
1007_2.37_LH_09	control			6	0	0	0	1	0	0	0
1007_2.37_LH_09	control			7	1	0	0	1	0	0	0
1007_2.37_LH_09	control			8	1	0	0	1	0	0	0
1007_2.37_LH_09	control			9	1	0	0	1	0	0	0
1007_2.37_LH_09	control			10	1	0	0	0	0	0	0
1007_2.37_LH_09	control			11	1	0	0	0	0	0	0
1007_2.37_LH_09	control			12	0	0	0	1	0	0	0
1007_2.49_LH_11	control	17.017	32.032	1	1	0	1	1	0	1	0	3	4
1007_2.49_LH_11	control			2	1	0	0	1	0	1	0
1007_2.49_LH_11	control			3	1	0	0	1	0	0	0
1007_2.49_LH_11	control			4	1	0	0	0	0	0	0
1007_2.49_LH_11	control			5	1	0	0	1	0	0	0
1007_2.49_LH_11	control			6	1	0	0	1	0	0	0
1007_2.49_LH_11	control			7	1	0	0	0	0	0	0
1007_2.49_LH_11	control			8	1	0	0	0	0	0	0
1007_2.49_LH_11	control			9	1	0	0	0	0	0	0
1007_2.49_LH_11	control			10	1	0	0	1	0	0	0
1007_2.49_LH_11	control			11	1	0	0	0	0	0	0
1007_2.49_LH_11	control			12	1	0	0	0	0	0	0
1007_2.49_LH_11	control			13	1	0	0	1	0	0	0
1007_2.49_LH_11	control			14	1	0	0	0	0	0	0
1007_2.49_LH_11	control			15	1	0	0	0	0	0	0
1007_2.49_LH_11	control			16	1	0	0	1	0	0	0
1007_2.49_LH_11	control			17	1	0	0	0	0	0	0
1007_3.03_LH_12	control	48.048	105.105	1	1	0	0	1	0	0	0	2	4
1007_3.03_LH_12	control			2	1	1	0	1	0	0	0
1007_3.03_LH_12	control			3	1	0	0	1	0	0	0
1007_3.10_LH_13	control	39.039	41.041	1	1	0	0	1	0	0	0	3	4
1007_3.10_LH_13	control			2	0	0	0	1	0	0	0
1007_3.10_LH_13	control			3	1	0	0	1	0	0	0
1007_3.10_LH_13	control			4	1	0	0	1	0	0	0
1007_3.10_LH_13	control			5	1	0	1	1	0	0	0
1007_3.10_LH_13	control			6	1	0	0	1	0	0	0
1007_3.10_LH_13	control			7	0	0	0	1	0	0	0
1007_3.10_LH_13	control			8	1	0	0	1	0	0	0
1007_3.10_LH_13	control			9	1	0	0	1	0	0	0
1007_3.10_LH_13	control			10	0	0	0	1	0	0	0
1007_3.10_LH_13	control			11	1	1	1	1	0	1	0
1106_2.09_LH_08	control	12.012	280.28	1	1	0	0	1	0	0	0	2	3
1106_2.09_LH_08	control			2	1	1	0	1	0	0	0
1106_2.09_LH_08	control			3	1	0	0	1	0	0	0
1106_2.09_LH_08	control			4	0	0	0	1	0	0	0
1106_2.09_LH_08	control			5	1	0	0	0	0	0	0
1106_2.09_LH_08	control			6	1	0	0	0	0	0	0
1106_2.09_LH_08	control			7	1	0	0	0	0	0	0
1106_2.17_LH_09	control	10.01	73.741	1	1	0	0	1	0	0	0	1	3
1106_2.17_LH_09	control			2	1	0	0	1	0	0	0	1
1106_2.17_LH_09	control			3	1	0	0	0	0	0	0
1106_2.17_LH_09	control			4	1	0	0	0	0	0	0
1106_2.17_LH_09	control			5	1	0	0	0	0	0	0
1106_2.17_LH_09	control			6	1	0	0	0	0	0	0
1106_2.17_LH_09	control			7	1	0	0	0	0	0	0
1106_32_LH_05	control	39.039	67.548	1	1	0	0	1	0	0	0	1	2
1106_32_LH_05	control			2	1	0	0	0	0	0	0	1
1106_32_LH_05	control			3	1	1	0	0	0	0	0
1106_32_LH_05	control			4	1	0	0	0	0	0	0
1107_0_LH_01	control	316.316	94.095	1	1	0	0	1	0	0	0	2	1
1107_0_LH_01	control			2	1	0	0	1	0	0	0
1107_0_LH_01	control			3	0	0	0	1	0	0	0
1107_0_LH_01	control			4	1	0	0	1	0	0	0
1107_0_LH_01	control			5	1	0	1	1	0	0	0
1107_0_LH_01	control			6	1	0	0	1	0	0	0
1107_0_LH_01	control			7	0	0	0	1	0	0	0
1107_0_LH_01	control			8	1	0	0	1	0	0	0
1107_0_LH_01	control			9	1	0	0	1	0	0	0
1107_0_LH_01	control			10	1	0	0	1	0	0	0
1107_0_LH_01	control			11	0	0	0	1	0	0	0
1107_0_LH_01	control			12	1	0	0	1	0	0	0
1107_0_LH_01	control			13	1	0	0	1	0	0	0
1107_0_LH_01	control			14	0	0	0	1	0	0	0
1107_0_LH_01	control			15	1	0	0	1	0	0	0
1107_15_LH_03	control	16.016	95.095	1	1	0	0	1	0	0	0	2	1
1107_15_LH_03	control			2	1	0	0	1	0	0	0
1107_15_LH_03	control			3	1	0	0	1	0	0	0
1107_15_LH_03	control			4	1	0	0	1	0	0	0
1107_15_LH_03	control			5	0	0	0	1	0	0	0
1107_15_LH_03	control			6	1	0	0	0	0	0	0
1107_15_LH_03	control			7	0	0	0	1	0	0	0
1107_15_LH_03	control			8	1	0	0	1	0	0	0
1107_15_LH_03	control			9	1	0	0	1	0	0	0
1107_15_LH_03	control			10	1	0	0	0	0	0	0
1107_15_LH_03	control			11	1	0	0	0	0	0	0
1107_15_LH_03	control			12	1	0	0	0	0	0	0
1107_15_LH_03	control			13	1	0	0	0	0	0	0
1107_15_LH_03	control			14	1	0	0	1	0	0	0
1107_15_LH_03	control			15	0	0	0	1	0	0	0
1107_15_LH_03	control			16	1	0	0	1	0	0	0
1107_23_LH_04	control	115.115	114.315	1	1	0	0	1	0	0	0	2	2
1107_23_LH_04	control			2	0	0	0	1	0	0	0
1107_23_LH_04	control			3	1	0	0	0	0	0	0
1107_23_LH_04	control			4	1	0	1	1	0	0	0
1107_36_LH_06	control	143.143	83.083	1	1	0	0	1	0	0	0	1	2
1107_8_LH_02	control	64.064	79.079	1	1	0	0	1	0	0	0	2	1
1107_8_LH_02	control			2	1	0	0	1	0	0	0
1107_8_LH_02	control			3	1	0	0	1	0	0	0
1107_8_LH_02	control			4	1	0	0	1	0	0	0
1107_8_LH_02	control			5	1	0	0	1	0	0	0
1107_8_LH_02	control			6	1	0	0	1	0	0	0
1107_8_LH_02	control			7	1	0	0	0	0	0	0
1107_8_LH_02	control			8	1	0	0	0	0	0	0
1107_8_LH_02	control			9	1	0	0	0	0	0	0
1107_8_LH_02	control			10	1	0	0	1	0	0	0
1107_8_LH_02	control			11	1	0	0	0	0	0	0
1107_8_LH_02	control			12	1	0	0	1	0	0	0
1107_8_LH_02	control			13	1	0	0	0	0	0	0
1107_8_LH_02	control			14	1	0	0	1	0	0	0
1107_8_LH_02	control			15	1	0	0	1	0	0	0
1107_8_LH_02	control			16	1	0	0	0	0	0	0
1506_3.02_LH_04	control	14.014	157.548	1	1	0	0	1	0	0	0	1	4
1506_3.02_LH_04	control			2	1	0	0	0	0	0	0	1
1506_3.02_LH_04	control			3	1	0	0	0	0	0	0
1506_3.02_LH_04	control			4	1	0	0	0	0	0	0
1506_3.02_LH_04	control			5	1	0	0	0	0	0	0
1506_3.02_LH_04	control			6	1	0	0	0	0	0	0
1506_3.02_LH_04	control			7	1	0	0	1	0	0	0
1506_3.02_LH_04	control			8	1	0	0	0	0	0	0
1506_3.02_LH_04	control			9	1	0	0	0	0	0	0
1506_3.02_LH_04	control			10	1	0	0	0	0	0	0
1506_3.02_LH_04	control			11	1	0	0	0	0	0	0
1506_3.02_LH_04	control			12	1	0	0	0	0	0	0
1506_3.02_LH_04	control			13	1	1	0	0	0	0	0
1506_3.02_LH_04	control			14	1	0	0	0	0	0	0
1506_3.02_LH_04	control			15	1	0	0	1	0	0	0
1506_3.02_LH_04	control			16	1	0	0	0	0	0	0
1906_1.28_LH_12	control	36.036	295.296	1	1	0	0	0	0	0	0	1	3
1906_1.28_LH_12	control			2	1	0	0	0	0	0	0	1
1906_1.28_LH_12	control			3	0	0	0	1	0	0	0
1906_1.28_LH_12	control			4	1	0	0	0	0	0	0
1906_1.28_LH_12	control			5	1	0	0	0	0	0	0
1906_1.28_LH_12	control			6	1	0	0	0	0	0	0
1906_1.28_LH_12	control			7	1	1	0	0	0	0	0
1906_1.28_LH_12	control			8	1	0	0	0	0	0	0
1906_1.28_LH_12	control			9	1	1	0	0	0	0	0
1906_1.28_LH_12	control			10	1	0	0	0	0	0	0
1906_1.28_LH_12	control			11	1	1	0	0	0	0	0
1906_1.49_LH_16	control	782.782	208.575	1	0	1	0	1	0	0	0	1	3
1906_1.49_LH_16	control			2	1	1	0	0	0	0	0	1
1906_1.49_LH_16	control			3	1	1	0	0	0	0	0
1906_28_LH_04	control	20.02	210.21	1	1	0	0	0	0	0	0	1	2
1906_28_LH_04	control			2	1	0	0	0	0	0	0	1
1906_28_LH_04	control			3	1	0	0	1	0	0	0
1906_28_LH_04	control			4	1	1	0	0	0	0	0
1906_28_LH_04	control			5	0	1	0	0	0	0	0
1906_28_LH_04	control			6	1	0	0	0	0	0	0
1906_3.03_LH_17	control	161.227	182.116	1	1	0	0	0	0	0	0	1	4
1906_3.03_LH_17	control			2	1	0	0	1	0	0	0	1
1906_3.03_LH_17	control			3	1	0	0	0	0	0	0
1906_3.03_LH_17	control			4	1	0	0	0	0	0	0
1906_3.03_LH_17	control			5	1	0	0	0	0	0	0
1906_3.46_LH_24	control	979.98	87.087	1	0	1	0	0	0	0	0	1	4
1906_3.53_LH_25	control	15.015	143.143	1	1	0	0	0	0	0	0	1	4
1906_3.53_LH_25	control			2	1	1	0	1	0	0	0	1
1906_3.53_LH_25	control			3	1	1	0	0	0	0	0
1906_3.53_LH_25	control			4	1	0	0	0	0	0	0
1906_3.59_LH_26	control	41.608	276.477	1	1	0	0	1	0	0	0	1	4
1906_3.59_LH_26	control			2	1	1	0	0	0	0	0	1
1906_3.59_LH_26	control			3	1	0	0	0	0	0	0
1906_3.59_LH_26	control			4	1	0	0	0	0	0	0
1906_3.59_LH_26	control			5	1	1	0	0	0	0	0
1906_3.59_LH_26	control			6	1	0	0	0	0	0	0
1906_3.59_LH_26	control			7	1	0	0	0	0	0	0
1906_3.59_LH_26	control			8	1	0	0	0	0	0	0
1906_3_LH_01	control	24.024	184.718	1	1	0	0	0	0	0	0	1	1
1906_3_LH_01	control			2	1	0	0	1	0	0	0	1
1906_3_LH_01	control			3	1	0	0	0	0	0	0
1906_3_LH_01	control			4	1	0	0	0	0	0	0
1906_3_LH_01	control			5	1	0	0	0	0	0	0
1906_3_LH_01	control			6	1	0	0	0	0	0	0
1906_3_LH_01	control			7	1	0	0	0	0	0	0
1906_3_LH_01	control			8	1	0	0	0	0	0	0
1906_3_LH_01	control			9	1	1	0	0	0	0	0
1906_3_LH_01	control			10	1	0	0	0	0	0	0
1906_3_LH_01	control			11	1	0	0	0	0	0	0
1906_3_LH_01	control			12	1	0	0	0	0	0	0
1906_3_LH_01	control			13	1	0	0	0	0	0	0
1906_3_LH_01	control			14	1	1	0	0	0	0	0
1906_35_LH_05	control	30.03	125.839	1	1	0	0	1	0	0	0	2	2
1906_35_LH_05	control			2	1	0	0	1	0	0	0
1906_35_LH_05	control			3	1	0	1	1	0	0	0
1906_35_LH_05	control			4	1	0	0	0	0	0	0
1906_35_LH_05	control			5	0	1	0	1	0	0	0
1906_35_LH_05	control			6	1	0	0	0	0	0	0
1906_35_LH_05	control			7	1	0	0	1	0	0	0
1906_35_LH_05	control			8	1	0	0	1	0	0	0
1906_35_LH_05	control			9	0	1	0	0	0	0	0
1906_35_LH_05	control			10	0	0	0	1	0	0	0
1906_35_LH_05	control			11	1	0	0	0	0	0	0
1906_43_LH_06	control	57.057	52.042	1	1	0	1	1	0	0	0	1	2
1906_43_LH_06	control			2	1	0	0	0	0	0	0	1
1906_43_LH_06	control			3	1	0	0	0	0	0	0
1906_43_LH_06	control			4	1	0	0	0	0	0	0
1906_43_LH_06	control			5	0	0	0	1	0	0	0
1906_43_LH_06	control			6	1	0	0	0	0	0	0
1906_43_LH_06	control			7	1	0	0	1	0	0	0
1906_53_LH_07	control	81.081	108.108	1	1	0	0	0	0	0	0	2	3
1906_53_LH_07	control			2	1	1	0	1	0	0	0
1906_53_LH_07	control			3	0	1	0	0	0	0	0
1906_53_LH_07	control			4	1	0	0	1	0	0	0
1906_53_LH_07	control			5	1	0	1	1	0	0	0
1906_53_LH_07	control			6	1	0	0	1	0	0	0
1906_53_LH_07	control			7	1	0	0	0	0	0	0
1906_53_LH_07	control			8	1	0	0	0	0	0	0
1906_53_LH_07	control			9	1	0	0	1	0	0	0
1906_53_LH_07	control			10	1	0	0	0	0	0	0
2006_1.08_LH_07	control	32.032	47.047	1	1	0	0	1	0	0	0	1	3
2006_1.08_LH_07	control			2	1	0	0	0	0	0	0	1
2006_1.08_LH_07	control			3	1	0	0	0	0	0	0
2006_1.08_LH_07	control			4	1	0	0	1	0	0	0
2006_1.08_LH_07	control			5	1	0	0	0	0	0	0
2006_1.08_LH_07	control			6	1	0	0	0	0	0	0
2006_1.08_LH_07	control			7	1	0	0	0	0	0	0
2006_1.08_LH_07	control			8	1	0	0	0	0	0	0
2006_1.08_LH_07	control			9	1	0	0	1	0	0	0
2006_1.08_LH_07	control			10	1	0	0	0	0	0	0
2006_1.08_LH_07	control			11	1	0	0	0	0	0	0
2006_1.08_LH_07	control			12	1	0	0	0	0	0	0
2006_1.08_LH_07	control			13	1	0	0	0	0	0	0
2006_1.08_LH_07	control			14	1	0	0	0	0	0	0
2006_1.08_LH_07	control			15	1	0	0	0	0	0	0
2006_1.08_LH_07	control			16	1	0	0	1	0	0	0
2006_1.08_LH_07	control			17	1	0	0	1	0	0	0
2006_1.08_LH_07	control			18	1	0	0	0	0	0	0
2006_1.08_LH_07	control			19	1	0	0	0	0	0	0
2006_1.08_LH_07	control			20	1	0	0	0	0	0	0
2006_1.08_LH_07	control			21	1	0	0	0	0	0	0
2006_1.08_LH_07	control			22	1	0	0	0	0	0	0
2006_1.08_LH_07	control			23	1	0	0	1	0	0	0
2006_1.08_LH_07	control			24	1	0	0	1	0	0	0
2006_1.08_LH_07	control			25	1	0	0	0	0	0	0
2006_1.08_LH_07	control			26	1	0	0	0	0	0	0
2006_1.08_LH_07	control			27	1	0	0	1	0	0	0
2006_1.08_LH_07	control			28	1	0	0	0	0	0	0
2006_1.08_LH_07	control			29	1	0	0	0	0	0	0
2006_1.14_LH_08	control	18.018	133.333	1	1	1	0	1	0	0	0	1	3
2006_1.14_LH_08	control			2	1	0	0	0	0	0	0	1
2006_1.14_LH_08	control			3	1	0	0	0	0	0	0
2006_1.14_LH_08	control			4	1	0	0	0	0	0	0
2006_1.14_LH_08	control			5	1	0	0	0	0	0	0
2006_1.14_LH_08	control			6	1	0	0	1	0	0	0
2006_1.14_LH_08	control			7	1	0	0	0	0	0	0
2006_1.14_LH_08	control			8	1	0	0	1	0	0	0
2006_1.14_LH_08	control			9	1	0	0	0	0	0	0
2006_1.14_LH_08	control			10	1	0	0	1	0	0	0
2006_1.14_LH_08	control			11	1	0	0	0	0	0	0
2006_1.14_LH_08	control			12	1	0	0	1	0	0	0
2006_1.14_LH_08	control			13	1	0	0	0	0	0	0
2006_1.22_LH_09	control	58.658	79.346	1	1	0	0	1	0	0	0	1	3
2006_1.22_LH_09	control			2	1	0	0	1	0	0	0	1
2006_1.22_LH_09	control			3	1	0	0	0	0	0	0
2006_1.22_LH_09	control			4	1	0	0	1	0	0	0
2006_1.22_LH_09	control			5	1	0	0	0	0	0	0
2006_1.22_LH_09	control			6	1	0	0	0	0	0	0
2006_1.22_LH_09	control			7	1	0	0	0	0	0	0
2006_1.22_LH_09	control			8	1	0	0	0	0	0	0
2006_1.22_LH_09	control			9	1	0	0	0	0	0	0
2006_1.22_LH_09	control			10	1	0	0	0	0	0	0
2006_1.22_LH_09	control			11	1	0	0	0	0	0	0
2006_1.22_LH_09	control			12	1	0	0	0	0	0	0
2006_1.22_LH_09	control			13	1	0	0	0	0	0	0
2006_1.22_LH_09	control			14	1	0	0	0	0	0	0
2006_1.22_LH_09	control			15	1	0	0	0	0	0	0
2006_1.22_LH_09	control			16	1	0	0	0	0	0	0
2006_1.22_LH_09	control			17	1	0	0	1	0	0	0
2006_1.30_LH_10	control	17.017	98.872	1	1	0	1	1	0	0	0	1	3
2006_1.30_LH_10	control			2	1	0	0	1	0	0	0	1
2006_1.30_LH_10	control			3	1	0	0	0	0	0	0
2006_1.30_LH_10	control			4	1	0	0	0	0	0	0
2006_1.30_LH_10	control			5	1	0	0	0	0	0	0
2006_1.30_LH_10	control			6	1	0	0	1	0	0	0
2006_1.30_LH_10	control			7	1	1	0	0	0	0	0
2006_1.30_LH_10	control			8	1	0	0	0	0	0	0
2006_1.30_LH_10	control			9	1	0	0	0	0	0	0
2006_1.30_LH_10	control			10	1	0	0	1	0	0	0
2006_1.30_LH_10	control			11	1	0	1	1	0	0	0
2006_1.30_LH_10	control			12	1	0	0	0	0	0	0
2006_1.30_LH_10	control			13	1	0	0	0	0	0	0
2006_1.30_LH_10	control			14	1	0	0	1	0	0	0
2006_1.30_LH_10	control			15	1	0	0	1	0	0	0
2006_1.30_LH_10	control			16	1	0	0	1	0	0	0
2006_1.30_LH_10	control			17	1	0	0	0	0	0	0
2006_1.30_LH_10	control			18	1	0	0	0	0	0	0
2006_1.37_LH_11	control	25.026	157.157	1	1	0	0	1	0	0	0	1	3
2006_1.37_LH_11	control			2	1	0	0	1	0	0	0	1
2006_1.37_LH_11	control			3	1	0	0	0	0	0	0
2006_1.37_LH_11	control			4	1	0	0	0	0	0	0
2006_1.37_LH_11	control			5	0	1	0	0	0	0	0
2006_1.37_LH_11	control			6	1	0	0	0	0	0	0
2006_1.37_LH_11	control			7	1	0	0	0	0	0	0
2006_1.37_LH_11	control			8	1	0	0	0	0	0	0
2006_1.37_LH_11	control			9	1	0	0	0	0	0	0
2006_1.37_LH_11	control			10	1	1	0	0	0	0	0
2006_1.45_LH_12	control	25.026	24.558	1	1	0	1	1	0	0	0	1	3
2006_1.45_LH_12	control			2	1	0	0	1	0	0	0	1
2006_1.45_LH_12	control			3	1	0	1	1	0	0	0
2006_1.45_LH_12	control			4	1	0	0	0	0	0	0
2006_1.45_LH_12	control			5	1	0	0	1	0	0	0
2006_1.45_LH_12	control			6	1	0	0	0	0	0	0
2006_1.45_LH_12	control			7	1	0	0	0	0	0	0
2006_1.45_LH_12	control			8	1	0	0	0	0	0	0
2006_1.45_LH_12	control			9	1	0	0	0	0	0	0
2006_1.45_LH_12	control			10	1	0	0	0	0	0	0
2006_1.45_LH_12	control			11	1	0	0	1	0	0	0
2006_1.45_LH_12	control			12	1	0	0	0	0	0	0
2006_1.45_LH_12	control			13	1	0	0	0	0	0	0
2006_1.45_LH_12	control			14	1	0	0	0	0	0	0
2006_1.45_LH_12	control			15	1	0	0	0	0	0	0
2006_1.45_LH_12	control			16	1	0	0	0	0	0	0
2006_1.45_LH_12	control			17	1	0	0	0	0	0	0
2006_1.45_LH_12	control			18	1	0	0	0	0	0	0
2006_2.51_LH_13	control	10.308	350.721	1	1	0	0	0	0	0	0	1	4
2006_2.51_LH_13	control			2	1	0	0	1	0	0	0	1
2006_2.51_LH_13	control			3	1	0	0	0	0	0	0
2006_2.51_LH_13	control			4	1	0	0	0	0	0	0
2006_2.51_LH_13	control			5	1	0	0	0	0	0	0
2006_2.51_LH_13	control			6	1	0	0	0	0	0	0
2006_2.51_LH_13	control			7	0	1	0	0	0	0	0
2006_2.58_LH_14	control	775.274	125.259	1	1	0	0	1	0	0	0	2	4
2006_2.58_LH_14	control			2	1	1	0	1	0	0	0
2006_2.58_LH_14	control			3	1	0	0	1	0	0	0
2006_2.58_LH_14	control			4	1	0	0	0	0	0	0
2006_2.58_LH_14	control			5	0	1	0	0	0	0	0
2006_2.58_LH_14	control			6	1	0	0	0	0	0	0
2006_21_LH_01	control	38.038	24.024	1	1	0	0	0	0	0	0	4	2
2006_21_LH_01	control			2	1	0	0	1	0	0	0
2006_21_LH_01	control			3	1	0	0	0	0	0	0
2006_21_LH_01	control			4	1	0	0	1	0	0	0
2006_21_LH_01	control			5	1	0	0	0	0	0	0
2006_21_LH_01	control			6	1	0	0	0	0	0	0
2006_21_LH_01	control			7	1	0	0	1	0	0	0
2006_21_LH_01	control			8	1	0	0	0	0	0	0
2006_21_LH_01	control			9	1	0	0	0	0	0	0
2006_26_LH_02	control	116.116	64.965	1	1	0	0	1	0	0	0	1	2
2006_26_LH_02	control			2	1	0	0	1	0	0	0	1
2006_26_LH_02	control			3	1	0	0	0	0	0	0
2006_26_LH_02	control			4	1	0	0	0	0	0	0
2006_26_LH_02	control			5	1	0	0	1	0	0	0
2006_26_LH_02	control			6	1	0	0	0	0	0	0
2006_26_LH_02	control			7	1	0	0	0	0	0	0
2006_26_LH_02	control			8	1	0	0	0	0	0	0
2006_26_LH_02	control			9	1	0	0	1	0	0	0
2006_26_LH_02	control			10	1	0	0	0	0	0	0
2006_26_LH_02	control			11	1	0	0	0	0	0	0
2006_26_LH_02	control			12	1	0	0	0	0	0	0
2006_26_LH_02	control			13	1	0	0	0	0	0	0
2006_3.0_LH_15	control	20.02	53.053	1	1	0	0	1	0	0	0	1	4
2006_3.0_LH_15	control			2	1	1	0	0	0	0	0	1
2006_3.0_LH_15	control			3	1	0	0	0	0	0	0
2006_3.17_LH_16	control	0	0	1	0	0	0	0	0	0	0	1	4
2006_3.26_LH_17	control	0	0	1	0	0	0	0	0	0	0	1	4
2006_3.34_LH_18	control	15.015	289.299	1	1	1	0	0	0	0	0	1	4
2006_3.34_LH_18	control			2	1	0	0	0	0	0	0	1
2006_3.34_LH_18	control			3	1	0	0	1	0	0	0
2006_3.34_LH_18	control			4	1	0	0	0	0	0	0
2006_3.34_LH_18	control			5	1	0	0	0	0	0	0
2006_3.34_LH_18	control			6	1	0	0	0	0	0	0
2006_3.42_LH_19	control	483.483	169.636	1	1	0	0	0	0	0	0	1	4
2006_3.42_LH_19	control			2	1	1	1	1	0	0	0	1
2006_3.42_LH_19	control			3	1	0	1	0	0	0	0
2006_3.42_LH_19	control			4	1	0	0	0	0	0	0
2006_3.42_LH_19	control			5	1	0	0	0	0	0	0
2006_3.42_LH_19	control			6	1	0	0	1	0	0	0
2006_3.49_LH_20	control	1610.61	17.017	1	1	0	0	1	0	0	0	1	4
2006_34_LH_03	control	24.024	29.697	1	1	0	0	0	0	0	0	1	2
2006_34_LH_03	control			2	1	0	0	0	0	0	0	1
2006_34_LH_03	control			3	1	0	0	0	0	0	0
2006_34_LH_03	control			4	1	0	0	1	0	0	0
2006_34_LH_03	control			5	1	0	0	0	0	0	0
2006_34_LH_03	control			6	1	0	0	0	0	0	0
2006_34_LH_03	control			7	1	0	0	0	0	0	0
2006_34_LH_03	control			8	1	0	0	0	0	0	0
2006_34_LH_03	control			9	1	0	0	0	0	0	0
2006_34_LH_03	control			10	1	0	0	0	0	0	0
2006_34_LH_03	control			11	1	0	0	0	0	0	0
2006_34_LH_03	control			12	1	0	0	1	0	0	0
2006_34_LH_03	control			13	1	0	0	0	0	0	0
2006_34_LH_03	control			14	1	0	0	0	0	0	0
2006_34_LH_03	control			15	1	0	0	0	0	0	0
2006_34_LH_03	control			16	1	0	0	0	0	0	0
2006_34_LH_03	control			17	1	0	0	1	0	0	0
2006_34_LH_03	control			18	1	0	0	0	0	0	0
2006_34_LH_03	control			19	1	0	0	0	0	0	0
2006_34_LH_03	control			20	1	0	0	0	0	0	0
2006_34_LH_03	control			21	1	0	0	0	0	0	0
2006_34_LH_03	control			22	1	0	0	1	0	0	0
2006_34_LH_03	control			23	1	0	0	0	0	0	0
2006_34_LH_03	control			24	1	0	0	0	0	0	0
2006_34_LH_03	control			25	1	0	0	0	0	0	0
2006_34_LH_03	control			26	1	0	0	0	0	0	0
2006_34_LH_03	control			27	1	0	0	1	0	0	0
2006_34_LH_03	control			28	1	0	0	0	0	0	0
2006_34_LH_03	control			29	1	0	0	0	0	0	0
2006_34_LH_03	control			30	1	0	0	1	0	0	0
2006_34_LH_03	control			31	1	0	0	0	0	0	0
2006_34_LH_03	control			32	1	0	0	1	0	0	0
2006_34_LH_03	control			33	1	0	0	0	0	0	0
2006_48_LH_04	control	31.031	127.494	1	1	0	0	0	0	0	0	1	3
2006_48_LH_04	control			2	1	0	0	0	0	0	0	1
2006_48_LH_04	control			3	1	0	0	0	0	0	0
2006_48_LH_04	control			4	1	0	0	0	0	0	0
2006_48_LH_04	control			5	1	0	0	1	0	0	0
2006_48_LH_04	control			6	1	0	0	0	0	0	0
2006_48_LH_04	control			7	1	0	0	0	0	0	0
2006_48_LH_04	control			8	1	0	0	1	0	0	0
2006_48_LH_04	control			9	1	0	0	0	0	0	0
2006_48_LH_04	control			10	1	0	0	0	0	0	0
2006_48_LH_04	control			11	1	0	0	0	0	0	0
2006_48_LH_04	control			12	1	0	0	1	0	0	0
2006_48_LH_04	control			13	1	0	0	0	0	0	0
2006_48_LH_04	control			14	1	0	0	0	0	0	0
2006_51_LH_05	control	777.777	96.096	1	1	0	0	0	0	0	0	1	3
2006_51_LH_05	control			2	1	0	0	1	0	0	0	1
2006_51_LH_05	control			3	1	0	0	0	0	0	0
2006_51_LH_05	control			4	1	1	0	0	0	0	0
2006_51_LH_05	control			5	1	0	0	0	0	0	0
2006_51_LH_05	control			6	0	0	0	1	0	0	0
2006_58_LH_06	control	22.022	192.185	1	1	0	1	1	0	0	0	1	3
2006_58_LH_06	control			2	1	0	0	0	0	0	0	1
2006_58_LH_06	control			3	1	0	0	1	0	0	0
2006_58_LH_06	control			4	1	0	0	0	0	0	0
2006_58_LH_06	control			5	1	1	0	0	0	0	0
2006_58_LH_06	control			6	1	0	0	0	0	0	0
2106_3.2_LH_18	control	30.03	58.1	1	1	0	1	1	0	1	0	3	4
2106_3.2_LH_18	control			2	1	0	0	1	0	0	0
2106_3.29_LH_19	control	5.005	162.162	1	1	0	0	1	0	0	0	2	4
2106_3.29_LH_19	control			2	1	0	0	1	0	0	0
2106_3.29_LH_19	control			3	1	0	0	1	0	0	0
2106_3.29_LH_19	control			4	1	0	0	0	0	0	0
2106_3.29_LH_19	control			5	1	0	0	0	0	0	0
2106_3.29_LH_19	control			6	1	1	1	1	0	0	0
2106_3.29_LH_19	control			7	1	0	0	1	0	0	0
2106_48_LH_04	control	9.009	140.173	1	1	0	0	1	0	0	0	3	3
2106_48_LH_04	control			2	1	0	0	1	0	0	0
2106_48_LH_04	control			3	1	0	1	1	0	1	0
2106_48_LH_04	control			4	1	0	0	0	0	0	0
2106_48_LH_04	control			5	1	0	0	0	0	0	0
2106_48_LH_04	control			6	1	0	0	1	0	0	0
2106_48_LH_04	control			7	0	0	0	1	0	0	0
2106_48_LH_04	control			8	1	0	0	1	0	0	0
2106_48_LH_04	control			9	1	0	0	0	0	0	0
2106_48_LH_04	control			10	0	0	0	0	0	0	0
2106_48_LH_04	control			11	0	0	0	1	0	0	0
2106_48_LH_04	control			12	1	0	0	0	0	0	0
2106_48_LH_04	control			13	0	0	0	1	0	0	0
2106_48_LH_04	control			14	1	0	0	1	0	0	0
2106_48_LH_04	control			15	0	0	0	1	0	0	0
2106_48_LH_04	control			16	1	0	0	0	0	0	0
2106_48_LH_04	control			17	0	0	0	1	0	0	0
2106_48_LH_04	control			18	1	0	0	1	0	0	0
2106_48_LH_04	control			19	1	0	0	0	0	0	0
2106_48_LH_04	control			20	1	0	0	0	0	0	0
2106_48_LH_04	control			21	1	0	0	1	0	0	0
2106_48_LH_04	control			22	1	0	0	0	0	0	0
2106_48_LH_04	control			23	1	0	0	1	0	0	0
2106_48_LH_04	control			24	1	0	0	1	0	0	0
2106_48_LH_04	control			25	1	0	0	0	0	0	0
2106_48_LH_04	control			26	1	0	0	1	0	0	0
2106_48_LH_04	control			27	1	0	0	1	0	0	0
2106_48_LH_04	control			28	1	0	0	0	0	0	0
2106_48_LH_04	control			29	1	0	0	1	0	0	0
2106_48_LH_04	control			30	1	0	0	1	0	0	0
0207_0_LH_01	group	8.008	412.628	1	1	1	1	1	0	0	0	2	1
0207_0_LH_01	group			2	1	0	0	1	0	0	0
0207_0_LH_01	group			3	1	0	0	1	0	0	0
0207_0_LH_01	group			4	0	0	0	1	0	0	0
0207_0_LH_01	group			5	1	0	0	1	0	0	0
0207_0_LH_01	group			6	1	0	0	1	0	0	0
0207_0_LH_01	group			7	1	0	0	1	0	0	0
0207_0_LH_01	group			8	1	0	0	1	0	0	0
0207_0_LH_01	group			9	1	0	0	0	0	0	0
0207_0_LH_01	group			10	1	0	0	0	0	0	0
0207_0_LH_01	group			11	1	0	0	0	0	0	0
0207_0_LH_01	group			12	1	0	1	1	0	0	0
0207_0_LH_01	group			13	0	0	1	1	0	0	0
0207_0_LH_01	group			14	1	0	0	1	0	0	0
0207_0_LH_01	group			15	1	0	0	0	0	0	0
0207_0_LH_01	group			16	1	0	0	0	0	0	0
0207_0_LH_01	group			17	1	0	0	0	0	0	0
0207_0_LH_01	group			18	1	0	0	1	0	0	0
0207_0_LH_01	group			19	1	0	0	0	0	0	0
0207_0_LH_01	group			20	1	0	0	0	0	0	0
0207_0_LH_01	group			21	1	0	0	0	0	0	0
0207_0_LH_01	group			22	1	0	0	0	0	0	0
0207_0_LH_01	group			23	1	0	0	0	0	0	0
0207_0_LH_01	group			24	1	0	0	1	0	0	0
0207_0_LH_01	group			25	1	0	0	1	0	0	0
0207_0_LH_01	group			26	1	0	0	0	0	0	0
0207_0_LH_01	group			27	1	0	0	0	0	0	0
0207_0_LH_07	group	24.024	309.775	1	1	0	0	1	0	1	0	3	1
0207_0_LH_07	group			2	1	0	0	0	0	0	0
0207_0_LH_07	group			3	1	0	0	1	0	0	0
0207_0_LH_07	group			4	0	0	0	1	0	0	0
0207_0_LH_07	group			5	1	0	0	1	0	0	0
0207_0_LH_07	group			6	1	0	0	1	0	0	0
0207_0_LH_07	group			7	1	0	0	1	0	0	0
0207_0_LH_07	group			8	1	0	0	1	0	0	0
0207_0_LH_07	group			9	0	0	0	1	0	0	0
0207_0_LH_07	group			10	1	0	0	1	0	0	0
0207_0_LH_07	group			11	1	0	0	1	0	0	0
0207_0_LH_07	group			12	0	1	0	1	0	0	0
0207_0_LH_07	group			13	1	0	0	1	0	0	0
0207_0_LH_07	group			14	1	0	0	1	0	0	0
0207_0_LH_07	group			15	1	0	0	1	0	0	0
0207_0_LH_07	group			16	1	0	0	1	0	0	0
0207_0_LH_07	group			17	1	0	0	1	0	0	0
0207_0_LH_07	group			18	1	0	0	1	0	0	0
0207_0_LH_07	group			19	1	0	0	1	0	0	0
0207_0_LH_07	group			20	1	0	0	1	0	0	0
0207_0_LH_07	group			21	1	0	0	1	0	0	0
0207_0_LH_07	group			22	0	0	0	1	0	0	0
0207_0_LH_07	group			23	1	0	0	1	0	0	0
0207_0_LH_07	group			24	1	0	0	1	0	0	0
0207_0_LH_07	group			25	1	0	0	1	0	0	0
0207_0_LH_07	group			26	1	0	0	1	0	0	0
0207_0_LH_07	group			27	1	0	0	0	0	0	0
0207_0_LH_07	group			28	0	1	0	1	0	0	0
0207_0_LH_07	group			29	1	0	0	0	0	0	0
0207_0_LH_07	group			30	1	0	0	1	0	0	0
0207_12_LH_03	group	3.003	381.647	1	0	0	1	1	0	0	0	3	1
0207_12_LH_03	group			2	1	1	1	1	0	0	0
0207_12_LH_03	group			3	1	0	0	1	0	0	0
0207_12_LH_03	group			4	0	0	0	0	0	0	0
0207_12_LH_03	group			5	1	0	0	1	0	1	0
0207_12_LH_03	group			6	0	1	0	1	0	0	0
0207_12_LH_03	group			7	1	0	0	1	0	0	0
0207_12_LH_03	group			8	1	0	0	1	0	1	0
0207_12_LH_03	group			9	1	0	0	0	0	0	0
0207_12_LH_03	group			10	0	0	0	1	0	0	0
0207_12_LH_03	group			11	1	0	0	1	0	0	0
0207_12_LH_03	group			12	1	0	1	1	0	0	0
0207_12_LH_03	group			13	1	0	0	1	0	0	0
0207_12_LH_03	group			14	1	0	0	1	0	0	0
0207_12_LH_03	group			15	1	0	0	0	0	0	0
0207_12_LH_03	group			16	0	1	0	1	0	0	0
0207_12_LH_03	group			17	1	0	0	0	0	0	0
0207_12_LH_03	group			18	1	0	0	1	0	0	0
0207_12_LH_03	group			19	1	0	0	1	0	0	0
0207_12_LH_03	group			20	1	0	0	1	0	0	0
0207_12_LH_03	group			21	1	0	0	0	0	0	0
0207_12_LH_03	group			22	1	0	0	0	0	0	0
0207_12_LH_03	group			23	1	0	0	1	0	0	0
0207_12_LH_03	group			24	1	0	1	1	0	1	0
0207_12_LH_03	group			25	1	0	0	1	0	0	0
0207_12_LH_03	group			26	1	0	0	0	0	0	0
0207_12_LH_03	group			27	1	0	0	0	0	0	0
0207_12_LH_03	group			28	1	0	1	0	0	0	0
0207_12_LH_03	group			29	1	0	0	0	0	0	0
0207_12_LH_09	group	21.021	154.915	1	1	1	0	1	0	0	0	3	1
0207_12_LH_09	group			2	1	0	0	1	0	0	0
0207_12_LH_09	group			3	1	0	1	1	0	0	0
0207_12_LH_09	group			4	1	0	0	0	0	0	0
0207_12_LH_09	group			5	1	0	1	1	0	0	0
0207_12_LH_09	group			6	1	0	0	1	0	0	0
0207_12_LH_09	group			7	1	0	0	1	0	0	0
0207_12_LH_09	group			8	1	0	0	1	0	1	0
0207_12_LH_09	group			9	1	0	0	0	0	0	0
0207_12_LH_09	group			10	1	0	0	0	0	0	0
0207_12_LH_09	group			11	1	0	0	1	0	0	0
0207_12_LH_09	group			12	1	0	0	0	0	0	0
0207_12_LH_09	group			13	1	0	0	1	0	1	0
0207_12_LH_09	group			14	1	0	0	1	0	0	0
0207_12_LH_09	group			15	0	0	0	1	0	0	0
0207_12_LH_09	group			16	0	0	1	1	0	0	0
0207_12_LH_09	group			17	1	0	0	1	0	0	0
0207_12_LH_09	group			18	1	0	0	1	0	0	0
0207_12_LH_09	group			19	1	0	0	0	0	0	0
0207_12_LH_09	group			20	1	0	0	1	0	0	0
0207_12_LH_09	group			21	1	0	0	1	0	0	0
0207_12_LH_09	group			22	1	0	0	1	0	0	0
0207_12_LH_09	group			23	1	0	0	1	0	0	0
0207_12_LH_09	group			24	1	0	0	1	0	0	0
0207_12_LH_09	group			25	1	0	0	0	0	0	0
0207_12_LH_09	group			26	1	0	0	1	0	0	0
0207_18_LH_04	group	101.101	1683.15	1	1	1	1	1	1	1	0	4	2
0207_18_LH_11	group	72.072	141.007	1	1	1	0	1	0	0	0	4	2
0207_18_LH_11	group			2	1	0	0	1	0	0	0
0207_18_LH_11	group			3	1	0	1	1	0	1	0
0207_18_LH_11	group			4	1	0	1	1	0	1	1
0207_18_LH_11	group			5	1	1	0	1	0	1	0
0207_18_LH_11	group			6	1	0	0	1	0	0	0
0207_18_LH_11	group			7	1	0	1	1	0	1	0
0207_18_LH_11	group			8	1	0	0	1	0	1	0
0207_18_LH_11	group			9	1	0	0	1	0	0	0
0207_18_LH_11	group			10	1	0	0	1	0	0	0
0207_24_LH_05	group	7.007	450.918	1	1	1	1	1	0	0	0	2	2
0207_24_LH_05	group			2	1	0	0	1	0	0	0
0207_24_LH_05	group			3	1	0	0	1	0	0	0
0207_24_LH_05	group			4	1	0	0	0	0	0	0
0207_24_LH_05	group			5	1	0	1	1	0	0	0
0207_24_LH_05	group			6	1	0	0	1	0	0	0
0207_24_LH_05	group			7	1	0	0	1	0	0	0
0207_24_LH_05	group			8	1	0	0	1	0	0	0
0207_24_LH_05	group			9	1	0	0	1	0	0	0
0207_27_LH_13	group	6.006	141.109	1	1	1	1	1	0	0	0	2	2
0207_27_LH_13	group			2	1	0	0	0	0	0	0
0207_27_LH_13	group			3	0	1	0	1	0	0	0
0207_27_LH_13	group			4	1	0	0	0	0	0	0
0207_27_LH_13	group			5	1	0	0	0	0	0	0
0207_27_LH_13	group			6	1	0	0	0	0	0	0
0207_27_LH_13	group			7	1	0	0	1	0	0	0
0207_27_LH_13	group			8	1	0	0	0	0	0	0
0207_27_LH_13	group			9	1	0	0	1	0	0	0
0207_27_LH_13	group			10	1	0	0	1	0	0	0
0207_31_LH_06	group	56.356	709.276	1	1	0	0	1	0	0	0	3	2
0207_31_LH_06	group			2	1	0	0	1	0	0	0
0207_31_LH_06	group			3	0	0	0	1	0	0	0
0207_31_LH_06	group			4	1	0	0	1	0	0	0
0207_31_LH_06	group			5	1	0	0	1	0	0	0
0207_31_LH_06	group			6	0	0	0	1	0	0	0
0207_31_LH_06	group			7	1	0	0	1	0	1	0
0207_31_LH_06	group			8	1	0	0	1	0	1	0
0207_31_LH_06	group			9	1	0	0	1	0	0	0
0207_31_LH_06	group			10	0	0	0	1	0	0	0
0207_31_LH_06	group			11	1	0	0	1	0	0	0
0207_31_LH_06	group			12	0	0	0	1	0	0	0
0207_31_LH_06	group			13	1	0	0	1	0	0	0
0207_31_LH_06	group			14	1	0	0	1	0	0	0
0207_31_LH_06	group			15	1	0	0	1	0	1	0
0207_31_LH_06	group			16	1	0	0	1	0	0	0
0207_31_LH_06	group			17	1	0	0	1	0	1	0
0207_31_LH_06	group			18	1	0	0	1	0	0	0
0207_6_LH_02	group	4.004	278.141	1	1	1	0	1	0	1	0	3	1
0207_6_LH_02	group			2	1	1	0	1	0	0	0
0207_6_LH_02	group			3	1	0	0	1	0	0	0
0207_6_LH_02	group			4	1	0	0	1	0	0	0
0207_6_LH_02	group			5	1	0	0	1	0	0	0
0207_6_LH_02	group			6	1	0	0	1	0	0	0
0207_6_LH_02	group			7	1	0	0	1	0	0	0
0207_6_LH_02	group			8	0	0	0	1	0	0	0
0207_6_LH_02	group			9	1	0	1	1	0	0	0
0207_6_LH_02	group			10	1	0	0	1	0	0	0
0207_6_LH_02	group			11	1	0	0	0	0	0	0
0207_6_LH_02	group			12	1	0	0	0	0	0	0
0207_6_LH_02	group			13	1	0	0	1	0	0	0
0207_6_LH_02	group			14	1	0	0	0	0	0	0
0207_6_LH_02	group			15	1	0	0	1	0	0	0
0207_6_LH_02	group			16	1	0	0	1	0	0	0
0207_6_LH_02	group			17	1	0	0	1	0	0	0
0207_6_LH_02	group			18	1	0	0	1	0	0	0
0207_6_LH_02	group			19	1	0	0	1	0	0	0
0207_6_LH_02	group			20	1	0	0	1	0	0	0
0207_6_LH_02	group			21	1	0	0	1	0	0	0
0207_6_LH_02	group			22	1	0	0	1	0	0	0
0207_6_LH_08	group	16.016	101.101	1	1	0	1	1	0	0	0	3	1
0207_6_LH_08	group			2	0	1	0	1	0	0	0
0207_6_LH_08	group			3	1	1	0	1	0	0	0
0207_6_LH_08	group			4	1	0	0	1	0	0	0
0207_6_LH_08	group			5	1	0	0	0	0	0	0
0207_6_LH_08	group			6	1	0	1	1	0	1	0
0506_35_LH_02	group	69.773	195.147	1	1	0	1	1	1	1	0	4	2
0506_35_LH_02	group			2	1	0	0	0	0	0	0
0506_35_LH_02	group			3	1	0	0	0	0	0	0
0506_35_LH_02	group			4	1	0	0	0	0	0	0
0506_35_LH_02	group			5	1	0	0	0	0	0	0
0506_35_LH_02	group			6	1	0	0	0	0	0	0
0506_35_LH_02	group			7	1	0	0	0	0	0	0
0506_35_LH_02	group			8	1	0	0	0	0	0	0
0506_35_LH_02	group			9	1	0	0	1	0	0	0
0506_35_LH_02	group			10	1	0	0	0	0	0	0
0506_35_LH_02	group			11	1	0	0	0	0	0	0
0506_1.2_LH_07	group	223.263	586.586	1	1	1	0	1	0	0	0	2	3
0506_1.2_LH_07	group			2	1	0	0	0	0	0	0
0506_1.2_LH_07	group			3	0	0	0	1	0	0	0
0506_1.2_LH_07	group			4	0	1	0	1	0	0	0
0506_1.2_LH_07	group			5	1	0	0	1	0	0	0
0506_1.2_LH_07	group			6	1	0	0	1	0	0	0
0506_1.43_LH_09	group	24.024	209.41	1	1	0	0	1	0	0	0	4	3
0506_1.43_LH_09	group			2	1	0	0	0	0	0	0
0506_1.43_LH_09	group			3	1	0	0	1	0	0	0
0506_1.43_LH_09	group			4	1	0	0	0	0	0	0
0506_1.43_LH_09	group			5	1	0	0	1	0	0	0
0506_1.43_LH_09	group			6	1	0	0	0	0	0	0
0506_1.43_LH_09	group			7	1	0	0	1	1	0	0
0506_57_LH_04	group	0	1408.708	1	1	0	1	1	0	1	1	4	3
0507_0_LH_01b	group	9.009	196.396	1	1	0	1	1	0	0	0	3	1
0507_0_LH_01b	group			2	1	0	1	1	0	1	0
0507_0_LH_01b	group			3	1	0	1	1	0	0	0
0507_0_LH_01b	group			4	1	0	0	1	0	0	0
0507_0_LH_01b	group			5	1	0	0	1	0	0	0
0507_0_LH_01b	group			6	0	0	0	1	0	0	0
0507_0_LH_01b	group			7	1	0	0	1	0	0	0
0507_0_LH_01b	group			8	1	0	0	1	0	0	0
0507_0_LH_01b	group			9	1	0	1	1	0	1	0
0507_0_LH_01b	group			10	1	0	0	1	0	0	0
0507_0_LH_01b	group			11	1	1	0	1	0	0	0
0507_0_LH_01b	group			12	1	0	0	0	0	0	0
0507_0_LH_01b	group			13	1	0	0	1	0	0	0
0507_0_LH_01b	group			14	0	1	0	0	0	0	0
0507_0_LH_01b	group			15	1	0	0	1	0	0	0
0507_0_LH_01b	group			16	1	0	0	1	0	0	0
0507_0_LH_01b	group			17	1	0	0	1	0	0	0
0507_0_LH_01b	group			18	0	1	0	1	0	0	0
0507_0_LH_01b	group			19	1	0	0	0	0	0	0
0507_0_LH_01b	group			20	1	0	0	1	0	0	0
0507_14_LH_03	group	32.032	109.476	1	1	0	0	1	0	0	0	3	1
0507_14_LH_03	group			2	1	0	1	1	0	0	0
0507_14_LH_03	group			3	1	0	1	1	0	0	0
0507_14_LH_03	group			4	1	0	1	1	0	1	0
0507_14_LH_03	group			5	1	0	0	1	0	0	0
0507_14_LH_03	group			6	1	0	0	1	0	0	0
0507_14_LH_03	group			7	0	0	0	1	0	0	0
0507_14_LH_03	group			8	1	0	0	1	0	0	0
0507_14_LH_03	group			9	1	0	0	0	0	0	0
0507_14_LH_03	group			10	1	0	0	1	0	0	0
0507_14_LH_03	group			11	1	0	0	0	0	0	0
0507_14_LH_03	group			12	1	0	0	1	0	0	0
0507_14_LH_03	group			13	1	0	0	0	0	0	0
0507_14_LH_03	group			14	1	0	0	0	0	0	0
0507_14_LH_03	group			15	1	0	0	1	0	0	0
0507_14_LH_03	group			16	1	0	0	0	0	0	0
0507_14_LH_03	group			17	1	0	0	0	0	0	0
0507_14_LH_03	group			18	1	0	0	0	0	0	0
0507_14_LH_03	group			19	0	0	0	1	0	0	0
0507_15_LH_16	group	56.056	169.369	1	1	0	0	0	0	0	0	3	1
0507_15_LH_16	group			2	1	0	0	1	0	0	0
0507_15_LH_16	group			3	1	0	0	0	0	0	0
0507_15_LH_16	group			4	1	0	0	1	0	1	0
0507_15_LH_16	group			5	1	0	0	0	0	0	0
0507_15_LH_16	group			6	0	0	0	1	0	0	0
0507_15_LH_16	group			7	1	0	0	1	0	0	0
0507_15_LH_16	group			8	1	0	0	1	0	0	0
0507_15_LH_16	group			9	1	0	0	1	0	0	0
0507_15_LH_16	group			10	1	0	0	0	0	0	0
0507_15_LH_16	group			11	1	0	0	1	0	0	0
0507_15_LH_16	group			12	1	0	0	1	0	0	0
0507_15_LH_16	group			13	1	0	1	1	0	0	0
0507_15_LH_16	group			14	1	0	0	0	0	0	0
0507_15_LH_16	group			15	1	0	0	1	0	0	0
0507_21_LH_04	group	56.523	67.268	1	1	0	0	1	0	0	0	3	2
0507_21_LH_04	group			2	1	0	0	1	0	0	0
0507_21_LH_04	group			3	1	0	0	1	0	0	0
0507_21_LH_04	group			4	1	0	0	1	0	0	0
0507_21_LH_04	group			5	1	0	0	0	0	0	0
0507_21_LH_04	group			6	1	0	1	1	0	0	0
0507_21_LH_04	group			7	1	0	0	0	0	0	0
0507_21_LH_04	group			8	1	0	1	1	0	1	0
0507_21_LH_04	group			9	1	0	0	1	0	0	0
0507_21_LH_17	group	137.804	296.063	1	1	0	0	1	0	0	0	2	2
0507_21_LH_17	group			2	0	0	0	1	0	0	0
0507_21_LH_17	group			3	1	0	0	1	0	0	0
0507_21_LH_17	group			4	1	0	0	1	0	0	0
0507_21_LH_17	group			5	1	0	0	1	0	0	0
0507_21_LH_17	group			6	1	0	0	0	0	0	0
0507_21_LH_17	group			7	1	1	0	1	0	0	0
0507_21_LH_17	group			8	1	0	0	0	0	0	0
0507_21_LH_17	group			9	1	1	0	1	0	0	0
0507_21_LH_17	group			10	1	0	0	1	0	0	0
0507_21_LH_17	group			11	1	0	0	1	0	0	0
0507_21_LH_17	group			12	1	1	0	0	0	0	0
0507_21_LH_17	group			13	1	0	0	1	0	0	0
0507_21_LH_17	group			14	1	0	0	1	0	0	0
0507_21_LH_17	group			15	1	0	0	1	0	0	0
0507_21_LH_17	group			16	1	0	0	0	0	0	0
0507_21_LH_17	group			17	1	0	0	0	0	0	0
0507_21_LH_17	group			18	1	1	0	1	0	0	0
0507_21_LH_17	group			19	0	1	0	0	0	0	0
0507_21_LH_17	group			20	1	0	0	1	0	0	0
0507_21_LH_17	group			21	1	0	0	0	0	0	0
0507_21_LH_17	group			22	1	0	0	0	0	0	0
0507_21_LH_17	group			23	1	0	0	0	0	0	0
0507_21_LH_17	group			24	1	0	0	1	0	0	0
0507_21_LH_17	group			25	1	0	0	0	0	0	0
0507_21_LH_17	group			26	1	0	0	0	0	0	0
0507_29_LH_05	group	1289.289	133.133	1	1	1	1	1	0	0	0	2	2
0507_29_LH_05	group			2	1	0	0	1	0	0	0
0507_3_LH_13	group	86.086	146.213	1	1	0	0	0	0	0	0	1	1
0507_3_LH_13	group			2	1	0	0	1	0	0	0	1
0507_3_LH_13	group			3	1	0	0	0	0	0	0
0507_3_LH_13	group			4	1	1	0	1	0	0	0
0507_3_LH_13	group			5	1	0	0	0	0	0	0
0507_37_LH_06	group	39.539	322.823	1	1	1	0	1	0	0	0	2	2
0507_37_LH_06	group			2	1	0	0	1	0	0	0
0507_37_LH_06	group			3	1	0	0	0	0	0	0
0507_37_LH_06	group			4	1	1	0	1	0	0	0
0507_37_LH_06	group			5	1	0	0	1	0	0	0
0507_37_LH_06	group			6	1	0	0	1	0	0	0
0507_37_LH_06	group			7	1	0	0	0	0	0	0
0507_37_LH_06	group			8	1	0	0	0	0	0	0
0507_37_LH_06	group			9	1	0	0	1	0	0	0
0507_37_LH_06	group			10	1	0	0	1	0	0	0
0507_37_LH_06	group			11	1	0	0	0	0	0	0
0507_37_LH_06	group			12	1	0	0	0	0	0	0
0507_37_LH_06	group			13	1	0	0	0	0	0	0
0507_37_LH_06	group			14	1	0	0	1	0	0	0
0507_37_LH_06	group			15	1	0	0	1	0	0	0
0507_37_LH_06	group			16	1	0	0	1	0	0	0
0507_37_LH_06	group			17	1	0	0	1	0	0	0
0507_37_LH_06	group			18	1	0	0	1	0	0	0
0507_37_LH_06	group			19	1	0	0	0	0	0	0
0507_37_LH_06	group			20	0	0	0	1	0	0	0
0507_37_LH_06	group			21	1	0	0	0	0	0	0
0507_37_LH_06	group			22	1	0	0	0	0	0	0
0507_37_LH_06	group			23	1	0	0	0	0	0	0
0507_37_LH_06	group			24	1	0	0	0	0	0	0
0507_37_LH_06	group			25	1	0	0	0	0	0	0
0507_37_LH_06	group			26	1	0	0	0	0	0	0
0507_37_LH_06	group			27	1	0	0	1	0	0	0
0507_37_LH_06	group			28	1	0	0	0	0	0	0
0507_39_LH_19	group	19.019	326.326	1	1	1	1	1	0	0	0	2	2
0507_39_LH_19	group			2	1	0	0	1	0	0	0
0507_39_LH_19	group			3	1	0	0	1	0	0	0
0507_39_LH_19	group			4	0	1	0	1	0	0	0
0507_39_LH_19	group			5	1	0	0	1	0	0	0
0507_39_LH_19	group			6	1	0	0	0	0	0	0
0507_39_LH_19	group			7	1	0	0	0	0	0	0
0507_39_LH_19	group			8	1	0	0	0	0	0	0
0507_39_LH_19	group			9	1	0	1	1	0	0	0
0507_39_LH_19	group			10	1	1	0	0	0	0	0
0507_39_LH_19	group			11	1	0	0	1	0	0	0
0507_39_LH_19	group			12	1	0	0	0	0	0	0
0507_39_LH_19	group			13	1	0	0	0	0	0	0
0507_8_LH_02	group	47.047	133	1	1	0	0	1	0	0	0	3	1
0507_8_LH_02	group			2	0	0	0	1	0	0	0
0507_8_LH_02	group			3	1	0	0	1	0	0	0
0507_8_LH_02	group			4	1	0	0	1	0	0	0
0507_8_LH_02	group			5	1	0	0	1	0	1	0
0507_8_LH_02	group			6	1	0	1	1	0	1	0
0507_8_LH_02	group			7	1	0	1	1	0	1	0
0507_8_LH_02	group			8	1	0	0	1	0	0	0
0507_8_LH_02	group			9	0	0	0	1	0	0	0
0507_8_LH_02	group			10	1	0	0	1	0	0	0
0507_8_LH_02	group			11	1	0	0	1	0	0	0
0507_8_LH_02	group			12	1	0	0	1	0	1	0
0507_8_LH_02	group			13	1	0	0	1	0	0	0
0507_8_LH_02	group			14	1	0	0	1	0	1	0
0507_8_LH_02	group			15	1	0	0	1	0	0	0
0507_8_LH_02	group			16	1	0	1	1	0	0	0
0507_8_LH_02	group			17	1	0	1	1	0	1	0
0507_8_LH_02	group			18	1	0	0	1	0	0	0
0507_8_LH_02	group			19	1	0	1	1	0	1	0
0507_9_LH_15	group	15.015	130.63	1	1	1	0	1	0	0	0	3	1
0507_9_LH_15	group			2	1	0	0	1	0	0	0
0507_9_LH_15	group			3	1	0	0	0	0	0	0
0507_9_LH_15	group			4	1	0	0	0	0	0	0
0507_9_LH_15	group			5	1	0	0	0	0	0	0
0507_9_LH_15	group			6	1	1	0	1	0	0	0
0507_9_LH_15	group			7	0	0	0	1	0	0	0
0507_9_LH_15	group			8	1	0	0	0	0	0	0
0507_9_LH_15	group			9	1	0	1	1	0	0	0
0507_9_LH_15	group			10	1	0	0	0	0	0	0
0507_9_LH_15	group			11	1	0	1	1	0	1	0
0507_9_LH_15	group			12	1	0	0	1	0	0	0
0507_9_LH_15	group			13	1	0	0	1	0	1	0
0507_9_LH_15	group			14	1	0	0	1	0	0	0
0507_9_LH_15	group			15	0	0	0	1	0	0	0
0507_9_LH_15	group			16	1	0	0	1	0	0	0
0507_9_LH_15	group			17	1	0	0	1	0	0	0
0507_9_LH_15	group			18	1	0	0	1	0	0	0
0507_9_LH_15	group			19	1	0	0	1	0	0	0
0606_1.01_LH_04	group	2.002	623.66	1	1	0	1	1	0	0	0	4	3
0606_1.01_LH_04	group			2	1	0	1	1	0	0	0
0606_1.01_LH_04	group			3	1	0	0	1	0	0	0
0606_1.01_LH_04	group			4	1	0	0	1	0	0	0
0606_1.01_LH_04	group			5	1	0	0	1	0	0	0
0606_1.01_LH_04	group			6	0	0	0	1	0	0	0
0606_1.01_LH_04	group			7	0	0	0	1	0	0	0
0606_1.01_LH_04	group			8	1	0	0	1	0	0	0
0606_1.01_LH_04	group			9	0	0	1	1	0	0	0
0606_1.01_LH_04	group			10	1	0	0	1	0	0	0
0606_1.01_LH_04	group			11	1	0	0	1	0	0	0
0606_1.01_LH_04	group			12	0	0	0	1	0	0	0
0606_1.01_LH_04	group			13	1	0	0	1	0	0	0
0606_1.01_LH_04	group			14	1	0	0	1	1	0	0
0606_1.01_LH_04	group			15	0	0	0	1	0	0	0
0606_1.01_LH_04	group			16	1	0	0	0	0	0	0
0606_1.01_LH_04	group			17	0	0	0	1	0	0	0
0606_1.01_LH_04	group			18	1	0	0	1	0	0	0
0606_1.11_LH_05	group	2.002	1136.237	1	1	1	0	1	0	1	0	4	3
0606_1.11_LH_05	group			2	1	0	0	1	1	1	0
0606_1.11_LH_05	group			3	1	0	0	0	0	0	0
0606_1.11_LH_05	group			4	1	0	0	0	0	0	0
0606_1.11_LH_05	group			5	1	0	0	1	0	0	0
0606_1.11_LH_05	group			6	1	0	0	0	0	0	0
0606_1.11_LH_05	group			7	0	0	0	0	1	0	1
0606_1.11_LH_05	group			8	0	0	0	0	0	0	0
0606_1.11_LH_05	group			9	0	0	0	0	1	0	1
0606_1.11_LH_05	group			10	1	0	0	1	1	0	1
0606_2.13_LH_16	group	9.009	789.391	1	1	1	0	1	0	0	0	4	3
0606_2.13_LH_16	group			2	0	0	0	1	0	0	0
0606_2.13_LH_16	group			3	1	0	0	1	0	0	0
0606_2.13_LH_16	group			4	1	0	0	1	1	0	0
0606_2.13_LH_16	group			5	1	0	0	1	0	0	0
0606_2.13_LH_16	group			6	1	0	1	1	0	0	0
0606_2.13_LH_16	group			7	1	0	0	1	0	0	0
0606_2.13_LH_16	group			8	0	1	0	0	0	0	0
0606_2.13_LH_16	group			9	0	0	0	1	0	0	0
0606_2.2_LH_17	group	15.281	210.976	1	1	1	1	1	0	0	0	1	3
0606_2.2_LH_17	group			2	1	0	0	1	0	0	0	1
0606_2.2_LH_17	group			3	1	0	0	0	0	0	0
0606_2.2_LH_17	group			4	1	0	0	0	0	0	0
0606_2.2_LH_17	group			5	1	0	0	0	0	0	0
0606_2.2_LH_17	group			6	1	0	0	0	0	0	0
0606_2.2_LH_17	group			7	1	0	0	0	0	0	0
0606_2.3_LH_18	group	17.217	1753.754	1	1	1	0	1	1	0	0	4	3
0606_45_LH_02	group	55.055	393.317	1	0	1	1	0	0	0	0	2	2
0606_45_LH_02	group			2	1	0	0	1	0	0	0
0606_45_LH_02	group			3	1	0	0	0	0	0	0
0606_45_LH_02	group			4	1	0	0	0	0	0	0
0606_45_LH_02	group			5	1	0	0	1	0	0	0
0606_45_LH_02	group			6	1	0	0	1	0	0	0
0606_45_LH_02	group			7	1	0	0	0	0	0	0
0606_45_LH_02	group			8	1	0	0	1	0	0	0
0606_45_LH_02	group			9	1	0	0	1	0	0	0
0606_45_LH_02	group			10	1	0	0	1	0	0	0
0606_45_LH_02	group			10	1	0	0	1	0	0	0
0606_45_LH_02	group			10	1	0	0	1	0	0	0
0606_45_LH_02	group			10	1	0	0	1	0	0	0
0606_45_LH_02	group			10	1	0	0	1	0	0	0
0606_45_LH_02	group			10	1	0	0	1	0	0	0
0606_45_LH_02	group			10	1	0	0	0	0	0	0
0606_45_LH_02	group			10	1	0	0	1	0	0	0
0606_45_LH_02	group			10	1	0	0	0	0	0	0
0606_45_LH_02	group			10	1	0	0	0	0	0	0
0606_45_LH_02	group			10	1	0	0	1	0	0	0
0606_53_LH_03	group	104.104	211.212	1	1	0	0	1	0	0	0	2	3
0606_53_LH_03	group			2	1	0	0	1	0	0	0
0606_53_LH_03	group			3	1	0	0	1	0	0	0
0606_53_LH_03	group			4	1	0	0	1	0	0	0
0606_53_LH_03	group			5	1	0	0	1	0	0	0
0606_53_LH_03	group			6	1	0	1	1	0	0	0
0606_53_LH_03	group			7	0	0	0	1	0	0	0
0606_53_LH_03	group			8	0	0	0	1	0	0	0
0606_53_LH_03	group			9	0	0	0	1	0	0	0
0606_58_LH_14	group	7.03	393.317	1	0	1	1	1	0	0	0	2	3
0606_58_LH_14	group			2	0	1	0	1	0	0	0
0606_58_LH_14	group			3	1	0	0	0	0	0	0
0606_58_LH_14	group			4	0	1	1	0	0	0	0
0606_58_LH_14	group			5	1	0	0	1	0	0	0
0606_58_LH_14	group			6	1	0	0	1	0	0	0
0606_58_LH_14	group			7	0	0	0	1	0	0	0
0606_58_LH_14	group			8	1	0	0	1	0	0	0
0606_58_LH_14	group			9	0	0	0	1	0	0	0
0606_58_LH_14	group			10	0	1	0	1	0	0	0
0606_58_LH_14	group			11	0	0	0	1	0	0	0
0606_58_LH_14	group			12	1	0	0	1	0	0	0
0606_58_LH_14	group			13	1	0	0	1	0	0	0
0606_58_LH_14	group			14	1	0	0	1	0	0	0
0606_58_LH_14	group			15	1	0	0	1	0	0	0
0606_58_LH_14	group			16	1	0	0	1	0	0	0
0606_58_LH_14	group			17	1	0	0	0	0	0	0
0606_58_LH_14	group			18	1	0	1	1	0	0	0
0607_0_LH_08	group	6.006	168.069	1	1	0	0	1	0	0	0	1	1
0607_0_LH_08	group			2	1	0	0	0	0	0	0	1
0607_0_LH_08	group			3	1	1	0	0	0	0	0
0607_0_LH_08	group			4	1	0	0	0	0	0	0
0607_0_LH_08	group			5	1	0	0	0	0	0	0
0607_0_LH_08	group			6	0	0	0	1	0	0	0
0607_0_LH_08	group			7	1	0	0	0	0	0	0
0607_0_LH_08	group			8	1	0	0	0	0	0	0
0607_0_LH_08	group			9	1	0	0	0	0	0	0
0607_0_LH_08	group			10	1	0	0	0	0	0	0
0607_0_LH_08	group			11	1	0	0	0	0	0	0
0607_0_LH_08	group			12	1	0	0	1	0	0	0
0607_0_LH_08	group			13	1	0	0	1	0	0	0
0607_0_LH_08	group			14	1	0	0	0	0	0	0
0607_15_LH_10	group	15.015	33.033	1	1	0	0	1	0	0	0	3	1
0607_15_LH_10	group			2	1	0	0	1	0	0	0
0607_15_LH_10	group			3	1	0	1	1	0	1	0
0607_15_LH_10	group			4	1	0	0	0	0	0	0
0607_15_LH_10	group			5	1	0	0	1	0	0	0
0607_36_LH_05	group	210.21	29.395	1	1	1	1	1	0	0	0	3	2
0607_36_LH_05	group			2	1	0	0	1	0	1	0
0607_36_LH_05	group			3	1	0	1	1	0	1	0
0607_36_LH_05	group			4	1	0	0	1	0	0	0
0607_36_LH_05	group			5	0	0	0	1	0	0	0
0607_36_LH_05	group			6	1	0	0	1	0	1	0
0607_36_LH_05	group			7	1	0	0	1	0	0	0
0607_36_LH_05	group			8	1	0	1	1	0	0	0
0607_36_LH_05	group			9	1	0	1	1	0	1	0
0607_36_LH_05	group			10	0	0	0	1	0	0	0
0607_4_LH_17	group	14.014	81.871	1	1	0	0	1	0	0	0	2	1
0607_4_LH_17	group			2	1	0	0	1	0	0	0
0607_4_LH_17	group			3	1	0	1	1	0	0	0
0607_4_LH_17	group			4	1	0	0	1	0	0	0
0607_44_LH_06	group	16.016	62.062	1	1	0	1	1	0	1	0	3	2
0607_44_LH_06	group			2	1	0	1	1	0	1	0
0607_7_LH_09	group	80.08	86.086	1	1	0	0	1	0	0	0	3	1
0607_7_LH_09	group			2	1	0	1	1	0	0	0
0607_7_LH_09	group			3	0	0	0	1	0	0	0
0607_7_LH_09	group			4	1	0	1	1	0	1	0
0607_7_LH_09	group			5	1	0	0	1	0	0	0
0607_7_LH_09	group			6	1	0	0	1	0	0	0
0607_7_LH_09	group			7	1	0	0	1	0	0	0
0607_7_LH_09	group			8	1	0	0	1	0	0	0
0607_7_LH_09	group			9	1	0	0	0	0	0	0
0607_7_LH_09	group			10	1	0	0	0	0	0	0
0607_7_LH_09	group			11	1	0	0	1	0	0	0
0607_7_LH_09	group			12	1	0	0	1	0	0	0
0607_7_LH_09	group			13	1	0	0	1	0	0	0
0607_7_LH_09	group			14	1	0	0	0	0	0	0
0806_0_LH_10	group	22.022	252.232	1	1	0	1	1	0	1	0	3	1
0806_0_LH_10	group			2	1	1	0	0	0	0	0
0806_0_LH_10	group			3	0	1	0	0	0	0	0
0806_0_LH_10	group			4	1	0	0	0	0	0	0
0806_0_LH_10	group			5	1	0	0	0	0	0	0
0806_0_LH_10	group			6	0	1	0	0	0	0	0
0806_0_LH_10	group			7	1	0	0	0	0	0	0
0806_0_LH_10	group			8	1	0	0	0	0	0	0
0806_0_LH_10	group			9	1	0	0	1	0	0	0
0806_0_LH_10	group			10	1	0	0	1	0	0	0
0806_0_LH_10	group			11	1	0	0	1	0	0	0
0806_0_LH_10	group			12	1	0	0	0	0	0	0
0806_0_LH_10	group			13	1	0	0	1	0	0	0
0806_0_LH_10	group			14	0	1	0	1	0	0	0
0806_0_LH_10	group			15	1	0	0	0	0	0	0
0806_0_LH_10	group			16	1	0	0	0	0	0	0
0806_0_LH_10	group			17	1	0	0	1	0	0	0
0806_0_LH_10	group			18	1	0	0	1	0	0	0
0806_0_LH_10	group			19	0	0	0	1	0	0	0
0806_0_LH_10	group			20	1	0	0	0	0	0	0
0806_0_LH_10	group			21	1	0	0	0	0	0	0
0806_0_LH_10	group			22	1	0	0	0	0	0	0
0806_0_LH_10	group			23	1	0	0	0	0	0	0
0806_1.52_LH_07	group	19.019	412.947	1	0	1	0	1	0	0	0	3	3
0806_1.52_LH_07	group			2	1	0	0	1	0	0	0
0806_1.52_LH_07	group			3	1	0	0	1	0	0	0
0806_1.52_LH_07	group			4	1	0	0	1	0	0	0
0806_1.52_LH_07	group			5	1	0	0	0	0	0	0
0806_1.52_LH_07	group			6	1	0	0	0	0	0	0
0806_1.52_LH_07	group			7	1	0	0	0	0	0	0
0806_1.52_LH_07	group			8	1	0	0	0	0	0	0
0806_1.52_LH_07	group			9	1	0	0	1	0	1	0
0806_1.52_LH_07	group			10	0	1	0	0	0	0	0
0806_1.52_LH_07	group			11	1	0	0	0	0	0	0
0806_1.52_LH_07	group			12	1	1	0	0	0	0	0
0806_1.52_LH_07	group			13	1	0	0	1	0	0	0
0806_1.52_LH_07	group			14	1	0	0	0	0	0	0
0806_1.52_LH_07	group			15	1	1	0	1	0	0	0
0806_1.52_LH_07	group			16	1	0	0	1	0	0	0
0806_1.52_LH_07	group			17	1	0	0	0	0	0	0
0806_1.52_LH_07	group			18	1	0	0	1	0	0	0
0806_1.52_LH_07	group			19	1	0	0	1	0	0	0
0806_1.52_LH_07	group			20	1	0	0	0	0	0	0
0806_1.52_LH_07	group			21	1	0	0	0	0	0	0
0806_2.09_LH_09	group	16.016	798	1	0	1	0	1	0	0	0	3	3
0806_2.09_LH_09	group			2	1	1	0	0	0	0	0
0806_2.09_LH_09	group			3	0	1	1	1	0	1	0
0806_2.09_LH_09	group			4	1	0	0	1	0	0	0
0806_2.09_LH_09	group			5	1	1	1	1	0	0	0
0806_2.09_LH_09	group			6	1	1	0	1	0	0	0
0806_2.09_LH_09	group			7	1	1	1	1	0	0	0
0806_2.09_LH_09	group			8	1	1	0	1	0	0	0
0806_2.09_LH_09	group			9	1	0	0	1	0	0	0
0806_2.09_LH_09	group			10	1	0	0	0	0	0	0
0806_2.09_LH_09	group			11	1	0	0	1	0	0	0
0806_2.09_LH_09	group			12	1	1	0	1	0	0	0
0806_2.09_LH_09	group			13	1	0	0	1	0	0	0
0806_2.09_LH_09	group			14	1	0	0	1	0	0	0
0806_2.09_LH_09	group			15	1	0	0	1	0	0	0
0806_20_LH_01	group	4.004	556.757	1	1	0	1	1	1	0	1	4	2
0806_20_LH_01	group			2	1	1	0	1	1	0	0
0806_20_LH_01	group			3	1	0	0	1	0	0	0
0806_20_LH_01	group			4	0	0	0	0	0	0	1
0806_20_LH_01	group			5	0	0	0	0	0	0	1
0806_20_LH_01	group			6	1	0	0	0	0	0	0
0806_20_LH_01	group			7	1	0	0	1	0	0	0
0806_20_LH_01	group			8	1	0	0	1	0	0	0
0806_20_LH_01	group			9	1	0	0	1	0	0	0
0806_20_LH_01	group			10	1	0	0	1	0	0	0
0806_20_LH_01	group			11	1	0	0	1	0	0	0
0806_20_LH_01	group			12	1	0	0	1	0	0	0
0806_20_LH_01	group			13	1	0	0	0	0	0	0
0806_20_LH_01	group			14	1	0	0	0	0	0	0
0806_20_LH_01	group			15	1	0	0	0	0	0	0
0806_20_LH_01	group			16	1	0	0	0	0	0	0
0806_20_LH_01	group			17	1	0	0	1	0	0	1
0806_20_LH_01	group			18	1	0	0	1	0	0	0
0806_28_LH_02	group	13.013	272.839	1	1	1	1	1	0	1	0	3	2
0806_28_LH_02	group			2	1	0	0	0	0	0	0
0806_28_LH_02	group			3	1	0	0	0	0	0	0
0806_28_LH_02	group			4	0	1	0	1	0	0	0
0806_28_LH_02	group			5	1	0	0	0	0	0	0
0806_28_LH_02	group			6	1	0	0	1	0	0	0
0806_28_LH_02	group			7	1	0	0	1	0	0	0
0806_28_LH_02	group			8	1	0	0	1	0	0	0
0806_28_LH_02	group			9	1	0	0	0	0	0	0
0806_28_LH_02	group			10	1	0	0	1	0	0	0
0806_28_LH_02	group			11	1	0	0	1	0	1	0
0806_28_LH_02	group			12	0	0	0	1	0	0	0
1506_2.45_LH_01	group	125.125	346.346	1	0	1	0	0	0	0	0	1	4
1506_2.45_LH_01	group			2	1	1	1	1	0	0	0	1
1506_2.45_LH_01	group			3	1	0	0	0	0	0	0
1506_2.45_LH_01	group			4	1	0	0	0	0	0	0
1506_2.45_LH_01	group			5	1	0	0	0	0	0	0
1506_2.45_LH_01	group			6	1	0	0	0	0	0	0
1506_2.45_LH_01	group			7	1	0	0	0	0	0	0
1506_2.45_LH_01	group			8	1	0	0	0	0	0	0
1506_2.45_LH_01	group			9	1	0	0	0	0	0	0
1506_2.45_LH_01	group			10	1	0	0	0	0	0	0
1506_2.45_LH_01	group			11	0	1	0	0	0	0	0
1506_2.45_LH_01	group			12	1	0	0	0	0	0	0
1506_2.45_LH_01	group			13	1	1	0	0	0	0	0
1506_2.54_LH_03	group	216.216	446.446	1	1	1	1	1	0	0	0	2	4
1506_2.54_LH_03	group			2	1	0	0	0	0	0	0
1506_2.54_LH_03	group			3	0	1	0	0	0	0	0
1506_2.54_LH_03	group			4	1	1	0	1	0	0	0
1506_2.54_LH_03	group			5	1	0	0	1	0	0	0
1506_2.54_LH_03	group			6	1	0	0	1	0	0	0
1506_2.54_LH_03	group			7	1	0	0	0	0	0	0
1906_1.03_LH_08	group	60.56	417.985	1	0	1	0	1	0	0	0	3	3
1906_1.03_LH_08	group			2	1	1	1	1	0	0	0
1906_1.03_LH_08	group			3	1	0	0	1	0	0	0
1906_1.03_LH_08	group			4	1	0	0	1	0	0	0
1906_1.03_LH_08	group			5	1	0	0	1	0	0	0
1906_1.03_LH_08	group			6	1	0	0	0	0	0	0
1906_1.03_LH_08	group			7	1	0	0	1	0	0	0
1906_1.03_LH_08	group			8	1	0	0	1	0	0	0
1906_1.03_LH_08	group			9	1	0	1	1	0	0	0
1906_1.03_LH_08	group			10	0	0	0	1	0	0	0
1906_1.03_LH_08	group			11	1	0	0	1	0	0	0
1906_1.03_LH_08	group			12	1	0	0	0	0	0	0
1906_1.03_LH_08	group			13	1	0	0	0	0	0	0
1906_1.03_LH_08	group			14	1	0	0	0	0	0	0
1906_1.03_LH_08	group			15	1	0	0	0	0	0	0
1906_1.03_LH_08	group			16	1	0	0	1	0	0	0
1906_1.03_LH_08	group			17	1	1	0	1	0	1	0
1906_1.03_LH_08	group			18	1	0	1	1	0	0	0
1906_1.03_LH_08	group			19	1	0	0	1	0	0	0
1906_1.09_LH_09	group	507.17	463.762	1	1	0	1	1	0	0	0	1	3
1906_1.09_LH_09	group			2	1	0	1	1	0	0	0	1
1906_1.09_LH_09	group			3	1	0	0	0	0	0	0
1906_1.09_LH_09	group			4	1	0	0	1	0	0	0
1906_1.09_LH_09	group			5	1	0	0	0	0	0	0
1906_1.09_LH_09	group			6	0	1	0	0	0	0	0
1906_1.09_LH_09	group			7	1	0	0	0	0	0	0
1906_1.09_LH_09	group			8	1	0	0	1	0	0	0
1906_1.09_LH_09	group			9	1	0	0	0	0	0	0
1906_1.09_LH_09	group			10	0	1	0	0	0	0	0
1906_1.09_LH_09	group			11	1	0	0	0	0	0	0
1906_1.09_LH_09	group			12	1	0	0	0	0	0	0
1906_1.09_LH_09	group			13	0	1	0	1	0	0	0
1906_1.09_LH_09	group			14	1	0	0	0	0	0	0
1906_1.09_LH_09	group			15	1	0	0	0	0	0	0
1906_1.09_LH_09	group			16	1	1	0	0	0	0	0
1906_1.09_LH_09	group			17	1	1	1	0	0	0	0
1906_1.17_LH_10	group	1029.029	166.033	1	1	1	0	0	0	0	0	3	3
1906_1.17_LH_10	group			2	1	0	0	0	0	0	0
1906_1.17_LH_10	group			3	1	0	0	1	0	0	0
1906_1.17_LH_10	group			4	1	0	1	1	0	1	0
1906_1.17_LH_10	group			5	1	0	0	0	0	0	0
1906_1.17_LH_10	group			6	1	0	0	0	0	0	0
1906_1.17_LH_10	group			7	1	0	0	0	0	0	0
1906_1.17_LH_10	group			8	0	0	0	1	0	0	0
1906_1.17_LH_10	group			9	1	0	0	0	0	0	0
1906_1.17_LH_10	group			10	0	0	0	1	0	0	0
1906_1.17_LH_10	group			11	1	0	0	1	0	0	0
1906_1.35_LH_13	group	10.01	1100.1	1	1	1	0	1	0	1	0	3	3
1906_1.35_LH_13	group			2	1	1	1	1	0	0	0
1906_1.35_LH_13	group			3	0	1	0	0	0	0	0
1906_1.42_LH_15	group	90.09	313.045	1	1	1	1	1	0	1	0	3	3
1906_1.42_LH_15	group			2	1	0	0	1	0	1	0
1906_1.42_LH_15	group			3	1	0	1	1	0	1	0
1906_1.42_LH_15	group			4	1	1	0	1	0	1	0
1906_1.42_LH_15	group			5	0	0	0	0	0	0	0
1906_1.42_LH_15	group			6	1	0	0	1	0	0	0
1906_1.42_LH_15	group			7	1	0	0	1	0	0	0
1906_1.42_LH_15	group			8	0	0	0	0	0	0	0
1906_1.42_LH_15	group			9	0	0	0	0	0	0	0
1906_1.42_LH_15	group			10	0	0	0	0	0	0	0
1906_1.42_LH_15	group			11	1	0	1	1	0	0	0
1906_1.42_LH_15	group			12	1	0	0	1	0	0	0
1906_1.42_LH_15	group			13	1	0	0	1	0	0	0
1906_1.42_LH_15	group			14	1	0	0	0	0	0	0
1906_1.42_LH_15	group			15	1	0	0	0	0	0	0
1906_1.42_LH_15	group			16	1	0	0	0	0	0	0
1906_10_LH_02	group	26.026	975.975	1	1	1	0	1	0	1	0	4	1
1906_10_LH_02	group			2	1	0	0	0	0	0	0
1906_10_LH_02	group			3	1	0	0	0	0	0	0
1906_10_LH_02	group			4	0	1	0	1	0	0	0
1906_10_LH_02	group			5	1	1	0	1	0	0	0
1906_10_LH_02	group			6	0	1	1	1	1	0	0
1906_10_LH_02	group			7	1	0	0	1	0	0	0
1906_20_LH_03	group	9.009	707.788	1	1	1	0	1	0	1	0	3	2
1906_20_LH_03	group			2	0	1	1	1	0	0	0
1906_20_LH_03	group			3	1	0	0	0	0	0	0
1906_20_LH_03	group			4	1	0	0	0	0	0	0
1906_20_LH_03	group			5	1	0	0	0	0	0	0
1906_20_LH_03	group			6	0	0	0	1	0	0	0
1906_20_LH_03	group			7	1	0	0	0	0	0	0
1906_20_LH_03	group			8	1	0	0	0	0	0	0
1906_20_LH_03	group			9	1	1	0	1	0	0	0
1906_20_LH_03	group			10	0	1	0	1	0	0	0
1906_20_LH_03	group			11	1	0	0	0	0	0	0
1906_20_LH_03	group			12	1	0	0	0	0	0	0
1906_20_LH_03	group			13	0	1	0	0	0	0	0
1906_20_LH_03	group			14	1	1	0	0	0	0	0
1906_20_LH_03	group			15	1	0	0	0	0	0	0
1906_20_LH_03	group			16	1	0	0	1	0	0	0
1906_20_LH_03	group			17	1	1	1	1	0	0	0
1906_20_LH_03	group			18	1	0	0	0	0	0	0
1906_20_LH_03	group			19	1	1	0	1	0	0	0
1906_20_LH_03	group			20	1	0	0	0	0	0	0
1906_20_LH_03	group			21	0	1	0	0	0	0	0
1906_20_LH_03	group			22	1	0	0	1	0	0	0
1906_20_LH_03	group			23	0	0	0	1	0	0	0
1906_20_LH_03	group			24	0	1	0	1	0	0	0
1906_20_LH_03	group			25	1	0	0	1	0	0	0
1906_20_LH_03	group			26	1	0	0	0	0	0	0
1906_3.23_LH_22	group	11.011	1624.825	1	1	0	1	1	1	1	1	4	4
1906_3.23_LH_22	group			2	0	1	0	0	0	0	0
1906_3.23_LH_22	group			3	1	0	0	0	0	0	0
1906_3.23_LH_22	group			4	1	0	0	1	0	0	0
1906_3.23_LH_22	group			5	1	1	0	0	0	0	0
1906_3.23_LH_22	group			6	1	1	0	1	0	0	0
1906_3.23_LH_22	group			7	0	0	0	0	0	0	0
2106_3.15_LH_17	group	7.007	400.262	1	1	0	0	1	0	1	0	3	4
2106_3.15_LH_17	group			2	1	1	0	0	0	0	0
2106_3.15_LH_17	group			3	0	1	0	1	0	0	0
2106_3.15_LH_17	group			4	1	0	0	0	0	0	0
2106_3.15_LH_17	group			5	0	1	1	1	0	0	0
2106_3.15_LH_17	group			6	1	0	0	1	0	0	0
2106_3.15_LH_17	group			7	1	1	0	0	0	0	0
2106_3.15_LH_17	group			8	1	0	0	0	0	0	0
2106_3.15_LH_17	group			9	1	0	0	0	0	0	0
2106_3.15_LH_17	group			10	1	0	0	0	0	0	0
2106_3.15_LH_17	group			11	1	0	0	0	0	0	0
2106_3.15_LH_17	group			12	1	1	0	0	0	0	0
2106_3.15_LH_17	group			13	1	0	0	0	0	0	0
2106_3.15_LH_17	group			14	1	0	1	1	0	0	0
2106_3.15_LH_17	group			15	1	0	0	0	0	0	0
2106_3.15_LH_17	group			16	1	0	0	0	0	0	0
2106_3.15_LH_17	group			17	1	0	0	0	0	0	0
2106_3.15_LH_17	group			18	1	0	0	0	0	0	0
2206_2.33_LH_04	group	62.128	79.013	1	1	0	0	1	0	0	0	4	4
2206_2.33_LH_04	group			2	1	0	0	1	0	0	0
2206_2.33_LH_04	group			3	1	0	0	1	1	1	0
2206_2.40_LH_05	group	20.587	171.872	1	1	0	1	1	0	0	0	2	4
2206_2.40_LH_05	group			2	1	0	0	1	0	0	0
2206_2.40_LH_05	group			3	1	0	0	1	0	0	0
2206_2.40_LH_05	group			4	1	0	0	0	0	0	0
2206_2.40_LH_05	group			5	1	0	0	1	0	0	0
2206_2.40_LH_05	group			6	1	0	0	1	0	0	0
2206_2.40_LH_05	group			7	1	0	0	1	0	0	0
2206_2.47_LH_06	group	184.184	218.453	1	1	0	0	1	0	0	0	2	4
2206_2.47_LH_06	group			2	0	0	0	1	0	0	0
2206_2.47_LH_06	group			3	1	0	0	1	0	0	0
2206_2.47_LH_06	group			4	1	0	0	1	0	0	0
2206_2.47_LH_06	group			5	0	0	0	1	0	0	0
2206_2.47_LH_06	group			6	1	0	0	1	0	0	0
2206_2.47_LH_06	group			7	1	0	0	1	0	0	0
2206_2.47_LH_06	group			8	1	0	0	1	0	0	0
2206_2.47_LH_06	group			9	1	0	0	1	0	0	0
2206_2.47_LH_06	group			10	0	0	0	1	0	0	0
2206_2.47_LH_06	group			11	0	0	0	1	0	0	0
2206_2.47_LH_06	group			12	1	0	0	0	0	0	0
2206_2.47_LH_06	group			13	1	0	1	1	0	0	0
2206_2.47_LH_06	group			14	1	1	0	1	0	0	0
2206_2.55_LH_07	group	5.005	123.123	1	1	0	0	1	0	0	0	3	4
2206_2.55_LH_07	group			2	1	0	0	1	0	1	0
2206_2.55_LH_07	group			3	1	0	0	1	0	1	0
2206_2.55_LH_07	group			4	1	0	0	1	0	0	0
2206_2.55_LH_07	group			5	1	0	0	1	0	0	0
2206_2.55_LH_07	group			6	1	0	0	1	0	0	0
2206_2.55_LH_07	group			7	1	0	1	1	0	0	0
2206_2.55_LH_07	group			8	0	0	0	1	0	0	0
2206_3.02_LH_08	group	29.029	478.444	1	1	0	0	1	0	0	0	3	4
2206_3.02_LH_08	group			2	1	1	0	1	0	1	0
2206_3.02_LH_08	group			3	1	1	0	0	0	0	0
2206_3.02_LH_08	group			4	0	0	0	1	0	0	0
2206_3.02_LH_08	group			5	1	0	1	1	0	0	0
2206_3.02_LH_08	group			6	1	0	0	0	0	0	0
2206_3.02_LH_08	group			7	0	0	0	1	0	0	0
2206_3.08_LH_09	group	3.003	94.561	1	1	0	0	1	0	0	0	3	4
2206_3.08_LH_09	group			2	0	0	0	1	0	0	0
2206_3.08_LH_09	group			3	1	0	1	1	0	1	0
2206_3.08_LH_09	group			4	1	0	1	1	0	0	0
2206_3.08_LH_09	group			5	1	0	0	1	0	0	0
2206_3.08_LH_09	group			6	1	0	0	1	0	0	0
2206_3.15_LH_10	group	5.005	191.392	1	1	0	0	1	0	0	0	1	4
2206_3.15_LH_10	group			2	0	1	0	0	0	0	0	1
2206_3.15_LH_10	group			3	1	1	0	0	0	0	0
2206_3.23_LH_11	group	73.073	356.757	1	1	0	0	1	0	0	0	2	4
2206_3.23_LH_11	group			2	0	0	0	1	0	0	0
2206_3.23_LH_11	group			3	1	0	0	1	0	0	0
2206_3.23_LH_11	group			4	1	0	1	1	0	0	0
2206_3.23_LH_11	group			5	1	0	1	1	0	0	0
2206_3.30_LH_12	group	11.011	497.698	1	1	0	1	1	0	1	0	3	4
2206_3.30_LH_12	group			2	1	0	1	1	0	1	0
2206_3.30_LH_12	group			3	0	0	0	1	0	0	0
2206_3.30_LH_12	group			4	1	1	0	1	0	0	0
2206_3.30_LH_12	group			5	1	0	0	0	0	0	0
2206_3.30_LH_12	group			6	1	0	0	0	0	0	0
2206_3.30_LH_12	group			7	1	1	0	1	0	0	0
2206_3.30_LH_12	group			8	1	0	0	0	0	0	0
2206_3.30_LH_12	group			9	1	1	0	0	0	0	0
2206_3.39_LH_13	group	7.007	295.128	1	1	0	1	1	0	0	0	2	4
2206_3.39_LH_13	group			2	0	0	0	1	0	0	0
2206_3.39_LH_13	group			3	1	0	0	1	0	0	0
2206_3.39_LH_13	group			4	1	0	0	1	0	0	0
2206_3.39_LH_13	group			5	0	1	0	0	0	0	0
2206_3.39_LH_13	group			6	1	0	0	0	0	0	0
2206_3.39_LH_13	group			7	0	1	0	0	0	0	0
2206_3.39_LH_13	group			8	1	0	0	1	0	0	0
2206_3.39_LH_13	group			9	1	0	0	0	0	0	0
2206_3.39_LH_13	group			10	0	0	0	1	0	0	0
2206_3.39_LH_13	group			11	1	0	0	1	0	0	0
2206_3.39_LH_13	group			12	1	0	0	0	0	0	0
2206_3.39_LH_13	group			13	1	0	0	0	0	0	0
2206_3.39_LH_13	group			14	1	0	0	0	0	0	0
2206_3.47_LH_14	group	10.01	267.501	1	1	0	0	1	0	0	0	2	4
2206_3.47_LH_14	group			2	1	1	0	1	0	0	0
2206_3.47_LH_14	group			3	1	0	0	0	0	0	0
2206_3.47_LH_14	group			4	0	0	0	1	0	0	0
2206_3.47_LH_14	group			5	1	1	0	1	0	0	0
2206_3.47_LH_14	group			6	0	0	0	1	0	0	0
2206_3.47_LH_14	group			7	1	0	0	1	0	0	0
2206_3.47_LH_14	group			8	1	0	0	1	0	0	0
2206_3.47_LH_14	group			9	1	0	0	1	0	0	0
2206_3.47_LH_14	group			10	0	0	0	1	0	0	0
2206_3.47_LH_14	group			11	1	0	0	1	0	0	0
2206_3.47_LH_14	group			12	1	0	0	0	0	0	0
2206_3.47_LH_14	group			13	1	0	0	1	0	0	0
2206_3.47_LH_14	group			14	1	1	0	1	0	0	0
2206_3.47_LH_14	group			15	0	0	0	1	0	0	0
2206_3.47_LH_14	group			16	1	0	0	1	0	0	0
2206_3.47_LH_14	group			17	1	0	0	1	0	0	0
2206_3.55_LH_16	group	30.03	95.095	1	0	0	0	1	0	0	0	2	4
2206_3.55_LH_16	group			2	0	0	0	1	0	0	0
2206_3.55_LH_16	group			3	0	0	0	1	0	0	0
2206_3.55_LH_16	group			4	1	0	0	1	0	0	0
2206_3.55_LH_16	group			5	1	0	1	1	0	0	0
2206_3.55_LH_16	group			6	1	0	0	1	0	0	0
2206_3.55_LH_16	group			7	1	0	0	1	0	0	0
2206_3.55_LH_16	group			8	1	0	0	0	0	0	0
2206_3.55_LH_16	group			9	1	0	0	1	0	0	0
2506_1.07_LH_09	group	8.008	125.125	1	1	0	1	1	0	0	0	3	3
2506_1.07_LH_09	group			2	1	0	1	1	0	0	0
2506_1.07_LH_09	group			3	1	0	1	1	0	1	0
2506_1.07_LH_09	group			4	1	0	0	1	0	0	0
2506_1.07_LH_09	group			5	1	0	0	1	0	0	0
2506_1.25_LH_11	group	139.139	300.3	1	0	0	0	1	0	0	0	2	3
2506_1.25_LH_11	group			2	0	1	0	0	0	0	0
2506_1.25_LH_11	group			3	1	0	0	0	0	0	0
2506_1.25_LH_11	group			4	1	0	0	1	0	0	0
2506_1.25_LH_11	group			5	1	0	0	1	0	0	0
2506_1.25_LH_11	group			6	1	0	0	0	0	0	0
2506_1.25_LH_11	group			7	1	0	0	1	0	0	0
2506_14_LH_02	group	177.177	451.585	1	1	1	1	1	0	0	0	2	1
2506_14_LH_02	group			2	1	1	0	1	0	0	0
2506_14_LH_02	group			3	1	0	0	1	0	0	0
2506_14_LH_02	group			4	0	0	0	1	0	0	0
2506_14_LH_02	group			5	0	1	0	1	0	0	0
2506_14_LH_02	group			6	1	0	0	0	0	0	0
2506_14_LH_02	group			7	0	1	0	1	0	0	0
2506_14_LH_02	group			8	1	0	0	0	0	0	0
2506_14_LH_02	group			9	1	0	0	0	0	0	0
2506_14_LH_02	group			10	1	0	0	0	0	0	0
2506_14_LH_02	group			11	1	0	1	1	0	0	0
2506_14_LH_02	group			12	1	0	0	1	0	0	0
2506_14_LH_02	group			13	1	0	0	1	0	0	0
2506_14_LH_02	group			14	1	0	0	1	0	0	0
2506_14_LH_02	group			15	1	0	0	0	0	0	0
2506_23_LH_03	group	4.505	173.807	1	1	0	0	1	0	0	0	3	2
2506_23_LH_03	group			2	1	0	0	1	0	0	0
2506_23_LH_03	group			3	1	0	1	1	0	1	0
2506_23_LH_03	group			4	1	0	1	1	0	1	0
2506_23_LH_03	group			5	1	0	1	1	0	1	0
2506_23_LH_03	group			6	1	0	0	1	0	1	0
2506_23_LH_03	group			7	1	0	0	1	0	1	0
2506_23_LH_03	group			8	1	0	0	1	0	1	0
2506_23_LH_03	group			9	1	0	1	1	0	1	0
2506_23_LH_03	group			10	1	0	0	0	0	0	0
2506_3.15_LH_18	group	99.099	109.542	1	1	1	1	1	0	0	0	3	4
2506_3.15_LH_18	group			2	1	0	0	1	0	0	0
2506_3.15_LH_18	group			3	1	0	0	1	0	1	0
2506_3.20_LH_19	group	10.01	511.578	1	0	1	0	1	0	0	0	2	4
2506_3.20_LH_19	group			2	1	1	0	1	0	0	0
2506_3.20_LH_19	group			3	1	0	0	0	0	0	0
2506_3.20_LH_19	group			4	1	0	0	0	0	0	0
2506_3.20_LH_19	group			5	1	0	0	1	0	0	0
2506_3.20_LH_19	group			6	1	1	0	0	0	0	0
2506_3.20_LH_19	group			7	1	0	0	0	0	0	0
2506_3.20_LH_19	group			8	1	1	0	1	0	0	0
2506_3.20_LH_19	group			9	0	1	0	1	0	0	0
2506_3.20_LH_19	group			10	0	0	0	1	0	0	0
2506_3.20_LH_19	group			11	1	0	0	0	0	0	0
2506_3.20_LH_19	group			12	0	0	0	1	0	0	0
2506_3.20_LH_19	group			13	1	0	0	1	0	0	0
2506_3.20_LH_19	group			14	1	0	0	0	0	0	0
2506_3.20_LH_19	group			15	1	0	0	1	0	0	0
2506_3.20_LH_19	group			16	1	0	0	0	0	0	0
2506_3.27_LH_20	group	12.012	226.794	1	1	1	1	1	0	1	0	3	4
2506_3.27_LH_20	group			2	1	0	1	1	0	1	0
2506_3.27_LH_20	group			3	0	0	0	1	0	0	0
2506_3.27_LH_20	group			4	1	0	0	1	0	0	0
2506_3.27_LH_20	group			5	1	0	0	1	0	0	0
2506_3.27_LH_20	group			6	1	0	0	0	0	0	0
2506_3.27_LH_20	group			7	1	0	0	0	0	0	0
2506_3.27_LH_20	group			8	0	0	0	1	0	0	0
2506_3.27_LH_20	group			9	0	0	0	1	0	0	0
2506_3.27_LH_20	group			10	1	0	0	1	0	0	0
2506_3.27_LH_20	group			11	1	0	0	1	0	0	0
2506_3.27_LH_20	group			12	1	0	0	1	0	0	0
2506_3.27_LH_20	group			13	1	0	0	0	0	0	0
2506_3.27_LH_20	group			14	1	0	1	1	0	0	0
2506_3.27_LH_20	group			15	1	0	0	1	0	0	0
2506_3.27_LH_20	group			16	1	0	1	1	0	1	0
2506_3.27_LH_20	group			17	1	0	0	1	0	0	0
2506_3.27_LH_20	group			18	1	0	0	1	0	0	0
2506_3.27_LH_20	group			19	1	0	1	1	0	0	0
2506_3.36_LH_21	group	9.009	275.909	1	1	0	0	1	0	0	0	2	4
2506_3.36_LH_21	group			2	1	0	0	0	0	0	0
2506_3.36_LH_21	group			3	1	0	0	1	0	0	0
2506_3.36_LH_21	group			4	1	0	0	0	0	0	0
2506_3.36_LH_21	group			5	1	0	0	1	0	0	0
2506_3.36_LH_21	group			6	1	1	0	1	0	0	0
2506_3.36_LH_21	group			7	1	0	0	0	0	0	0
2506_31_LH_04	group	3.003	261.395	1	1	0	0	1	0	0	0	3	2
2506_31_LH_04	group			2	1	1	0	1	0	1	0
2506_31_LH_04	group			3	0	1	0	1	0	0	0
2506_31_LH_04	group			4	1	0	0	1	0	0	0
2506_31_LH_04	group			5	1	0	0	0	0	0	0
2506_31_LH_04	group			6	0	0	0	1	0	0	0
2506_31_LH_04	group			7	1	0	0	1	0	0	0
2506_31_LH_04	group			8	0	0	0	1	0	0	0
2506_31_LH_04	group			9	1	0	0	1	0	0	0
2506_31_LH_04	group			10	1	0	0	1	0	0	0
2506_31_LH_04	group			11	1	0	0	0	0	0	0
2506_31_LH_04	group			12	1	0	0	1	0	0	0
2506_39_LH_05	group	20.086	47.982	1	1	0	0	1	0	0	0	2	2
2506_39_LH_05	group			2	0	0	0	1	0	0	0
2506_39_LH_05	group			3	1	0	0	0	0	0	0
2506_39_LH_05	group			4	1	0	0	1	0	0	0
2506_39_LH_05	group			5	1	0	0	1	0	0	0
2506_39_LH_05	group			6	0	0	0	1	0	0	0
2506_39_LH_05	group			7	1	0	0	1	0	0	0
2506_39_LH_05	group			8	1	0	0	1	0	0	0
2506_54_LH_07	group	1032.032	301.301	1	0	0	0	1	0	0	0	3	3
2506_54_LH_07	group			2	1	0	1	1	0	0	0
2506_54_LH_07	group			3	1	1	0	1	0	0	0
2506_54_LH_07	group			4	1	1	0	1	0	1	0
2506_54_LH_07	group			5	1	1	0	0	0	0	0
2506_54_LH_07	group			6	1	0	0	1	0	0	0
2506_54_LH_07	group			7	1	0	0	1	0	0	0
2506_8_LH_01	group	24.024	127.127	1	1	0	0	1	0	0	0	2	1
2506_8_LH_01	group			2	1	0	0	1	0	0	0
2506_8_LH_01	group			3	1	0	0	1	0	0	0
2506_8_LH_01	group			4	1	0	0	1	0	0	0
2506_8_LH_01	group			5	1	0	0	1	0	0	0
2506_8_LH_01	group			6	0	0	0	1	0	0	0
2506_8_LH_01	group			7	1	0	0	1	0	0	0
2506_8_LH_01	group			8	1	0	0	1	0	0	0
2506_8_LH_01	group			9	1	0	0	1	0	0	0
2506_8_LH_01	group			10	1	0	0	1	0	0	0
2506_8_LH_01	group			11	1	0	0	1	0	0	0
2506_8_LH_01	group			12	1	0	0	1	0	0	0
2506_8_LH_01	group			13	1	0	0	1	0	0	0
0307_0_LH_01	isolated	22.022	188.154	1	1	1	0	1	0	0	0	1	1
0307_0_LH_01	isolated			2	0	1	0	0	0	0	0	1
0307_0_LH_01	isolated			3	0	1	0	0	0	0	0
0307_0_LH_01	isolated			4	1	0	0	0	0	0	0
0307_0_LH_01	isolated			5	1	0	0	0	0	0	0
0307_0_LH_01	isolated			6	1	0	0	0	0	0	0
0307_0_LH_01	isolated			7	1	1	0	0	0	0	0
0307_0_LH_01	isolated			8	1	0	0	1	0	0	0
0307_0_LH_01	isolated			9	1	0	1	1	0	0	0
0307_0_LH_01	isolated			10	1	0	0	0	0	0	0
0307_0_LH_01	isolated			11	1	0	0	1	0	0	0
0307_0_LH_01	isolated			12	1	0	0	0	0	0	0
0307_0_LH_01	isolated			13	1	0	0	0	0	0	0
0307_0_LH_08	isolated	15.015	667.763	1	1	0	0	1	0	0	0	2	1
0307_0_LH_08	isolated			2	1	0	0	0	0	0	0
0307_0_LH_08	isolated			3	1	0	0	0	0	0	0
0307_0_LH_08	isolated			4	1	0	0	1	0	0	0
0307_0_LH_08	isolated			5	1	0	0	0	0	0	0
0307_0_LH_08	isolated			6	1	0	0	0	0	0	0
0307_0_LH_08	isolated			7	1	1	0	1	0	0	0
0307_0_LH_08	isolated			8	1	0	0	0	0	0	0
0307_0_LH_08	isolated			9	1	1	0	1	0	0	0
0307_0_LH_08	isolated			10	0	1	0	0	0	0	0
0307_0_LH_08	isolated			11	1	0	0	0	0	0	0
0307_0_LH_08	isolated			12	1	0	0	1	0	0	0
0307_0_LH_08	isolated			13	1	0	0	0	0	0	0
0307_0_LH_08	isolated			14	1	0	0	1	0	0	0
0307_0_LH_08	isolated			15	0	0	0	1	0	0	0
0307_0_LH_08	isolated			16	0	0	0	1	0	0	0
0307_0_LH_08	isolated			17	1	0	0	0	0	0	0
0307_0_LH_08	isolated			18	1	1	0	1	0	0	0
0307_0_LH_08	isolated			19	1	0	0	0	0	0	0
0307_0_LH_08	isolated			20	1	0	0	1	0	0	0
0307_13_LH_03	isolated	21.021	275.775	1	1	1	0	1	0	0	0	3	1
0307_13_LH_03	isolated			2	1	1	0	0	0	0	0
0307_13_LH_03	isolated			3	1	1	0	0	0	0	0
0307_13_LH_03	isolated			4	1	0	0	1	0	0	0
0307_13_LH_03	isolated			5	0	0	0	1	0	0	0
0307_13_LH_03	isolated			6	0	0	1	1	0	0	0
0307_13_LH_03	isolated			7	1	0	0	1	0	0	0
0307_13_LH_03	isolated			8	1	0	0	1	0	0	0
0307_13_LH_03	isolated			9	1	0	0	1	0	0	0
0307_13_LH_03	isolated			10	1	0	1	1	0	1	0
0307_14_LH_11	isolated	19.019	411.478	1	1	1	1	1	0	0	0	2	1
0307_14_LH_11	isolated			2	1	1	0	1	0	0	0
0307_14_LH_11	isolated			3	1	0	0	1	0	0	0
0307_14_LH_11	isolated			4	1	0	0	1	0	0	0
0307_14_LH_11	isolated			5	1	0	0	1	0	0	0
0307_14_LH_11	isolated			6	1	0	0	0	0	0	0
0307_14_LH_11	isolated			7	1	0	0	0	0	0	0
0307_14_LH_11	isolated			8	1	0	0	1	0	0	0
0307_14_LH_11	isolated			9	0	1	0	1	0	0	0
0307_14_LH_11	isolated			10	1	0	0	1	0	0	0
0307_14_LH_11	isolated			11	1	0	0	1	0	0	0
0307_14_LH_11	isolated			12	1	0	1	1	0	0	0
0307_14_LH_11	isolated			13	1	0	1	1	0	0	0
0307_14_LH_11	isolated			14	0	0	0	1	0	0	0
0307_14_LH_11	isolated			15	1	0	0	1	0	0	0
0307_14_LH_11	isolated			16	1	0	0	1	0	0	0
0307_14_LH_11	isolated			17	1	0	0	0	0	0	0
0307_14_LH_11	isolated			18	1	0	0	1	0	0	0
0307_20_LH_04	isolated	3.003	225.425	1	1	0	1	1	0	1	0	3	2
0307_20_LH_04	isolated			2	0	1	0	1	0	0	0
0307_20_LH_04	isolated			3	1	0	0	0	0	0	0
0307_20_LH_04	isolated			4	1	1	1	1	0	0	0
0307_20_LH_04	isolated			5	1	0	0	1	0	0	0
0307_20_LH_04	isolated			6	1	0	0	1	0	0	0
0307_20_LH_04	isolated			7	1	0	0	1	0	0	0
0307_20_LH_04	isolated			8	1	1	0	1	0	0	0
0307_20_LH_04	isolated			9	1	0	0	0	0	0	0
0307_20_LH_04	isolated			10	1	0	0	1	0	0	0
0307_20_LH_04	isolated			11	1	0	0	1	0	0	0
0307_20_LH_04	isolated			12	1	0	1	1	0	1	0
0307_20_LH_04	isolated			13	1	0	0	1	0	0	0
0307_20_LH_04	isolated			14	1	0	0	1	0	0	0
0307_20_LH_04	isolated			15	1	0	0	1	0	0	0
0307_20_LH_04	isolated			16	0	0	0	1	0	0	0
0307_20_LH_04	isolated			17	1	0	0	1	0	0	0
0307_20_LH_04	isolated			18	1	0	0	1	0	0	0
0307_21_LH_12	isolated	14.014	1096.16	1	1	1	0	1	0	0	0	1	2
0307_21_LH_12	isolated			2	1	0	0	0	0	0	0	1
0307_21_LH_12	isolated			3	1	0	0	0	0	0	0
0307_21_LH_12	isolated			4	1	1	0	0	0	0	0
0307_21_LH_12	isolated			5	1	1	0	0	0	0	0
0307_21_LH_12	isolated			6	1	0	0	1	0	0	0
0307_21_LH_12	isolated			7	0	0	0	1	0	0	0
0307_21_LH_12	isolated			8	1	0	0	1	0	0	0
0307_21_LH_12	isolated			9	1	0	0	0	0	0	0
0307_21_LH_12	isolated			10	1	0	0	1	0	0	0
0307_21_LH_12	isolated			11	1	0	0	1	0	0	0
0307_21_LH_12	isolated			12	1	0	0	1	0	0	0
0307_21_LH_12	isolated			13	1	1	0	0	0	0	0
0307_21_LH_12	isolated			14	1	0	0	0	0	0	0
0307_21_LH_12	isolated			15	1	0	0	0	0	0	0
0307_21_LH_12	isolated			16	1	0	0	0	0	0	0
0307_27_LH_13	isolated	552.55	1234.435	1	0	1	0	1	1	0	0	4	2
0307_28_LH_05	isolated	3.003	263.04	1	1	0	0	1	0	0	0	1	2
0307_28_LH_05	isolated			2	1	0	0	0	0	0	0	1
0307_28_LH_05	isolated			3	1	0	0	0	0	0	0
0307_28_LH_05	isolated			4	1	0	0	0	0	0	0
0307_28_LH_05	isolated			5	1	0	0	1	0	0	0
0307_28_LH_05	isolated			6	1	0	1	1	0	0	0
0307_28_LH_05	isolated			7	1	0	1	1	0	0	0
0307_28_LH_05	isolated			8	1	0	1	1	0	0	0
0307_28_LH_05	isolated			9	1	0	0	1	0	0	0
0307_28_LH_05	isolated			10	1	0	0	0	0	0	0
0307_28_LH_05	isolated			11	1	0	0	1	0	0	0
0307_28_LH_05	isolated			12	1	0	0	0	0	0	0
0307_28_LH_05	isolated			13	1	0	0	0	0	0	0
0307_28_LH_05	isolated			14	1	0	0	0	0	0	0
0307_28_LH_05	isolated			15	0	1	0	1	0	0	0
0307_28_LH_05	isolated			16	1	0	0	0	0	0	0
0307_28_LH_05	isolated			17	1	0	0	0	0	0	0
0307_28_LH_05	isolated			18	1	0	0	0	0	0	0
0307_28_LH_05	isolated			19	1	0	0	1	0	0	0
0307_28_LH_05	isolated			20	1	0	0	1	0	0	0
0307_28_LH_05	isolated			21	1	0	0	0	0	0	0
0307_28_LH_05	isolated			22	1	0	0	0	0	0	0
0307_28_LH_05	isolated			23	1	0	0	0	0	0	0
0307_28_LH_05	isolated			24	1	0	0	0	0	0	0
0307_28_LH_05	isolated			25	1	0	0	0	0	0	0
0307_44_LH_07	isolated	6.006	292.892	1	1	0	1	1	0	0	0	1	2
0307_44_LH_07	isolated			2	1	0	0	0	0	0	0	1
0307_44_LH_07	isolated			3	1	0	0	1	0	0	0
0307_44_LH_07	isolated			4	1	0	0	0	0	0	0
0307_44_LH_07	isolated			5	1	0	0	0	0	0	0
0307_44_LH_07	isolated			6	1	0	0	1	0	0	0
0307_44_LH_07	isolated			7	1	0	0	0	0	0	0
0307_44_LH_07	isolated			8	0	0	0	1	0	0	0
0307_44_LH_07	isolated			9	1	0	0	0	0	0	0
0307_44_LH_07	isolated			10	1	0	0	0	0	0	0
0307_44_LH_07	isolated			11	1	0	0	0	0	0	0
0307_44_LH_07	isolated			12	1	0	0	0	0	0	0
0307_44_LH_07	isolated			13	1	0	0	1	0	0	0
0307_44_LH_07	isolated			14	1	0	0	0	0	0	0
0307_44_LH_07	isolated			15	1	0	0	1	0	0	0
0307_6_LH_02	isolated	17.017	197.891	1	1	1	1	1	0	0	0	3	1
0307_6_LH_02	isolated			2	1	0	0	0	0	0	0
0307_6_LH_02	isolated			3	0	0	0	1	0	0	0
0307_6_LH_02	isolated			4	1	0	1	1	0	0	0
0307_6_LH_02	isolated			5	1	0	0	1	0	0	0
0307_6_LH_02	isolated			6	1	0	1	1	0	0	0
0307_6_LH_02	isolated			7	1	0	1	1	0	1	0
0307_6_LH_02	isolated			8	1	0	0	1	0	0	0
0307_6_LH_02	isolated			9	1	0	0	1	0	0	0
0307_7_LH_09	isolated	14.014	1052.586	1	1	1	1	1	0	0	0	2	1
0307_7_LH_09	isolated			2	1	0	0	1	0	0	0
0307_7_LH_09	isolated			3	1	0	0	1	0	0	0
0307_7_LH_09	isolated			4	1	1	0	1	0	0	0
0307_7_LH_09	isolated			5	1	0	0	1	0	0	0
0307_7_LH_09	isolated			6	1	0	0	1	0	0	0
0307_7_LH_09	isolated			7	1	1	0	1	0	0	0
0307_7_LH_09	isolated			8	1	0	0	1	0	0	0
0307_7_LH_09	isolated			9	1	0	0	1	0	0	0
0307_7_LH_09	isolated			10	1	0	0	0	0	0	0
0307_7_LH_09	isolated			11	1	0	0	1	0	0	0
0307_7_LH_09	isolated			12	1	0	0	1	0	0	0
0307_7_LH_09	isolated			13	0	0	0	1	0	0	0
0307_7_LH_09	isolated			14	1	1	0	1	0	0	0
0307_7_LH_09	isolated			15	1	0	0	0	0	0	0
0307_7_LH_09	isolated			16	0	1	0	1	0	0	0
0307_7_LH_09	isolated			17	0	0	0	1	0	0	0
[truncated: 816 more rows]
