# Supplementary material for: Social interactions promote adaptive resource defense in ants
Source: PLoS One. 2017 Sep 14;12(9):e0183872. doi: 10.1371/journal.pone.0183872 (PMC5598949; doi:10.1371/journal.pone.0183872)
Supplement: S2 Dataset — These data correspond to data.glm. (CSV) [file pone.0183872.s006.csv]

animal	category	t.0	interaction.time	trial	b1	b2	b3	b4	b5	b6	b7	c	time	b0	treatment	encounter.ant	grouping	NoInt	date	sep.time	sep.timeMIN	aggression	time.log	aggressionJitter	time.log20.shift
0407_0_LH_01	control	57.057	164.064	1	1	0	0	1	0	0	0	2	1	TRUE	social	NM	social vs NM	23	0407	0	20	0	2.99573227355399	-0.02	0
0407_0_LH_07	control	7.007	179.747	1	1	0	0	1	0	0	0	2	1	TRUE	social	NM	social vs NM	13	0407	0	20	0	2.99573227355399	-0.02	0
0407_12_LH_15	control	26.026	220.62	1	1	0	0	1	0	0	0	2	1	TRUE	social	NM	social vs NM	25	0407	12	32	0	3.46573590279973	-0.02	0.470003629245736
0407_13_LH_09	control	8.008	121.087	1	1	0	1	1	0	1	0	3	1	TRUE	social	NM	social vs NM	16	0407	13	33	1	3.49650756146648	1.02	0.500775287912489
0407_14_LH_03	control	2.402	105.273	1	1	0	0	0	0	0	0	1	1	TRUE	social	NM	social vs NM	10	0407	14	34	0	3.52636052461616	-0.02	0.530628251062171
0407_18_LH_16	control	17.017	237.57	1	1	0	0	1	0	0	0	3	2	TRUE	social	NM	social vs NM	12	0407	18	38	1	3.63758615972639	1.02	0.641853886172395
0407_22_LH_04	control	20.053	44.465	1	1	0	1	1	0	0	0	2	2	TRUE	social	NM	social vs NM	5	0407	22	42	0	3.73766961828337	-0.02	0.741937344729378
0407_23_LH_10	control	9.009	15.015	1	1	0	1	1	0	0	0	2	2	TRUE	social	NM	social vs NM	4	0407	23	43	0	3.76120011569356	-0.02	0.765467842139572
0407_26_LH_17	control	9.009	84.084	1	1	0	0	1	0	0	0	2	2	TRUE	social	NM	social vs NM	3	0407	26	46	0	3.8286413964891	-0.02	0.832909122935104
0407_30_LH_05	control	12.012	189.923	1	1	0	0	1	0	0	0	2	2	TRUE	social	NM	social vs NM	31	0407	30	50	0	3.91202300542815	-0.02	0.916290731874155
0407_31_LH_11	control	26.026	59.059	1	1	0	0	1	0	0	0	2	2	TRUE	social	NM	social vs NM	17	0407	31	51	0	3.93182563272433	-0.02	0.936093359170335
0407_38_LH_06	control	10.001	57.057	1	1	0	0	1	0	0	0	2	2	TRUE	social	NM	social vs NM	5	0407	38	58	0	4.06044301054642	-0.02	1.06471073699243
0407_6_LH_08	control	41.041	151.452	1	1	0	0	1	0	0	0	3	1	TRUE	social	NM	social vs NM	22	0407	6	26	1	3.25809653802148	1.02	0.262364264467491
0407_6_LH_14	control	32.032	107.107	1	1	0	0	1	0	0	0	1	1	TRUE	social	NM	social vs NM	13	0407	6	26	0	3.25809653802148	-0.02	0.262364264467491
0407_7_LH_02	control	502.502	62.062	1	1	0	0	1	0	1	0	3	1	TRUE	social	NM	social vs NM	2	0407	7	27	1	3.29583686600433	1.02	0.300104592450338
0507_0_LH_01a	control	23.023	143.711	1	1	0	0	1	0	0	0	2	1	TRUE	social	NM	social vs NM	13	0507	0	20	0	2.99573227355399	-0.02	0
0507_1.00_LH_10	control	53.787	70.103	1	1	0	1	1	0	0	0	2	3	TRUE	social	NM	social vs NM	7	0507	1.00	80	0	4.38202663467388	-0.02	1.38629436111989
0507_13_LH_03	control	20.02	116.116	1	1	0	0	1	0	0	0	3	1	TRUE	social	NM	social vs NM	15	0507	13	33	1	3.49650756146648	1.02	0.500775287912489
0507_20_LH_05	control	40.04	95.562	1	1	0	0	1	0	0	0	2	2	TRUE	social	NM	social vs NM	32	0507	20	40	0	3.68887945411394	-0.02	0.693147180559945
0507_26_LH_06	control	21.021	11.011	1	1	0	1	1	0	1	0	3	2	TRUE	social	NM	social vs NM	1	0507	26	46	1	3.8286413964891	1.02	0.832909122935104
0507_34_LH_07	control	6.006	92.092	1	1	0	1	0	0	0	0	2	2	TRUE	social	NM	social vs NM	12	0507	34	54	0	3.98898404656427	-0.02	0.993251773010284
0507_47_LH_08	control	13.013	72.239	1	1	0	1	1	0	0	0	3	3	TRUE	social	NM	social vs NM	11	0507	47	67	1	4.20469261939097	1.02	1.20896034583697
0507_54_LH_09	control	34.034	27.027	1	1	0	0	1	0	0	0	2	3	TRUE	social	NM	social vs NM	13	0507	54	74	0	4.30406509320417	-0.02	1.30833281965018
0507_6_LH_02	control	39.039	235.069	1	1	0	0	1	0	0	0	1	1	TRUE	social	NM	social vs NM	18	0507	6	26	0	3.25809653802148	-0.02	0.262364264467491
0607_11_LH_02	control	409.075	96.45	1	1	0	0	1	0	0	0	2	1	TRUE	social	NM	social vs NM	6	0607	11	31	0	3.43398720448515	-0.02	0.438254930931155
0607_15_LH_03	control	99.099	3.003	1	1	0	0	1	0	0	0	2	1	TRUE	social	NM	social vs NM	2	0607	15	35	0	3.55534806148941	-0.02	0.559615787935423
0607_3.01_LH_01	control	488.789	213.213	1	1	1	0	0	0	0	0	2	4	TRUE	social	NM	social vs NM	5	0607	3.01	201	0	5.30330490805908	-0.02	2.30757263450508
0806_1.03_LH_16	control	6.002	304.304	1	1	0	0	1	0	0	0	1	3	TRUE	social	NM	social vs NM	8	0806	1.03	83	0	4.4188406077966	-0.02	1.42310833424261
0806_15_LH_12	control	311.311	108	1	1	0	0	1	0	0	0	1	1	TRUE	social	NM	social vs NM	7	0806	15	35	0	3.55534806148941	-0.02	0.559615787935423
0806_2.0_LH_08	control	5.239	141.152	1	1	0	0	1	0	0	0	2	3	TRUE	social	NM	social vs NM	5	0806	2.0	140	0	4.9416424226093	-0.02	1.94591014905531
0806_2_LH_18	control	46.046	315.181	1	1	0	0	1	0	0	0	1	1	TRUE	social	NM	social vs NM	19	0806	2	22	0	3.09104245335832	-0.02	0.0953101798043252
0806_31_LH_14	control	33.033	131.102	1	1	0	1	1	0	0	0	3	2	TRUE	social	NM	social vs NM	5	0806	31	51	1	3.93182563272433	1.02	0.936093359170335
0806_8_LH_11	control	148.148	250.25	1	1	0	0	0	0	0	0	1	1	TRUE	social	NM	social vs NM	6	0806	8	28	0	3.3322045101752	-0.02	0.336472236621213
1007_2.37_LH_09	control	26.026	28.028	1	1	0	0	1	0	0	0	2	4	TRUE	social	NM	social vs NM	12	1007	2.37	177	0	5.17614973257383	-0.02	2.18041745901984
1007_2.49_LH_11	control	17.017	32.032	1	1	0	1	1	0	1	0	3	4	TRUE	social	NM	social vs NM	17	1007	2.49	189	1	5.24174701505964	1.02	2.24601474150565
1007_3.03_LH_12	control	48.048	105.105	1	1	0	0	1	0	0	0	2	4	TRUE	social	NM	social vs NM	3	1007	3.03	203	0	5.31320597904179	-0.02	2.3174737054878
1007_3.10_LH_13	control	39.039	41.041	1	1	0	0	1	0	0	0	3	4	TRUE	social	NM	social vs NM	11	1007	3.10	210	1	5.34710753071747	1.02	2.35137525716348
1106_2.09_LH_08	control	12.012	280.28	1	1	0	0	1	0	0	0	2	3	TRUE	social	NM	social vs NM	7	1106	2.09	149	0	5.00394630594546	-0.02	2.00821403239147
1106_2.17_LH_09	control	10.01	73.741	1	1	0	0	1	0	0	0	1	3	TRUE	social	NM	social vs NM	7	1106	2.17	157	0	5.05624580534831	-0.02	2.06051353179432
1106_32_LH_05	control	39.039	67.548	1	1	0	0	1	0	0	0	1	2	TRUE	social	NM	social vs NM	4	1106	32	52	0	3.95124371858143	-0.02	0.955511445027437
1107_0_LH_01	control	316.316	94.095	1	1	0	0	1	0	0	0	2	1	TRUE	social	NM	social vs NM	15	1107	0	20	0	2.99573227355399	-0.02	0
1107_15_LH_03	control	16.016	95.095	1	1	0	0	1	0	0	0	2	1	TRUE	social	NM	social vs NM	16	1107	15	35	0	3.55534806148941	-0.02	0.559615787935423
1107_23_LH_04	control	115.115	114.315	1	1	0	0	1	0	0	0	2	2	TRUE	social	NM	social vs NM	4	1107	23	43	0	3.76120011569356	-0.02	0.765467842139572
1107_36_LH_06	control	143.143	83.083	1	1	0	0	1	0	0	0	1	2	TRUE	social	NM	social vs NM	1	1107	36	56	0	4.02535169073515	-0.02	1.02961941718116
1107_8_LH_02	control	64.064	79.079	1	1	0	0	1	0	0	0	2	1	TRUE	social	NM	social vs NM	16	1107	8	28	0	3.3322045101752	-0.02	0.336472236621213
1506_3.02_LH_04	control	14.014	157.548	1	1	0	0	1	0	0	0	1	4	TRUE	social	NM	social vs NM	16	1506	3.02	202	0	5.30826769740121	-0.02	2.31253542384721
1906_1.28_LH_12	control	36.036	295.296	1	1	0	0	0	0	0	0	1	3	TRUE	social	NM	social vs NM	11	1906	1.28	108	0	4.68213122712422	-0.02	1.68639895357023
1906_1.49_LH_16	control	782.782	208.575	1	0	1	0	1	0	0	0	1	3	TRUE	social	NM	social vs NM	3	1906	1.49	129	0	4.85981240436167	-0.02	1.86408013080768
1906_28_LH_04	control	20.02	210.21	1	1	0	0	0	0	0	0	1	2	TRUE	social	NM	social vs NM	6	1906	28	48	0	3.87120101090789	-0.02	0.8754687373539
1906_3.03_LH_17	control	161.227	182.116	1	1	0	0	0	0	0	0	1	4	TRUE	social	NM	social vs NM	5	1906	3.03	203	0	5.31320597904179	-0.02	2.3174737054878
1906_3.46_LH_24	control	979.98	87.087	1	0	1	0	0	0	0	0	1	4	TRUE	social	NM	social vs NM	1	1906	3.46	246	0	5.50533153593236	-0.02	2.50959926237837
1906_3.53_LH_25	control	15.015	143.143	1	1	0	0	0	0	0	0	1	4	TRUE	social	NM	social vs NM	4	1906	3.53	253	0	5.53338948872752	-0.02	2.53765721517353
1906_3.59_LH_26	control	41.608	276.477	1	1	0	0	1	0	0	0	1	4	TRUE	social	NM	social vs NM	8	1906	3.59	259	0	5.55682806169954	-0.02	2.56109578814555
1906_3_LH_01	control	24.024	184.718	1	1	0	0	0	0	0	0	1	1	TRUE	social	NM	social vs NM	14	1906	3	23	0	3.13549421592915	-0.02	0.139761942375159
1906_35_LH_05	control	30.03	125.839	1	1	0	0	1	0	0	0	2	2	TRUE	social	NM	social vs NM	11	1906	35	55	0	4.00733318523247	-0.02	1.01160091167848
1906_43_LH_06	control	57.057	52.042	1	1	0	1	1	0	0	0	1	2	TRUE	social	NM	social vs NM	7	1906	43	63	0	4.14313472639153	-0.02	1.14740245283754
1906_53_LH_07	control	81.081	108.108	1	1	0	0	0	0	0	0	2	3	TRUE	social	NM	social vs NM	10	1906	53	73	0	4.29045944114839	-0.02	1.2947271675944
2006_1.08_LH_07	control	32.032	47.047	1	1	0	0	1	0	0	0	1	3	TRUE	social	NM	social vs NM	29	2006	1.08	88	0	4.47733681447821	-0.02	1.48160454092422
2006_1.14_LH_08	control	18.018	133.333	1	1	1	0	1	0	0	0	1	3	TRUE	social	NM	social vs NM	13	2006	1.14	94	0	4.54329478227	-0.02	1.54756250871601
2006_1.22_LH_09	control	58.658	79.346	1	1	0	0	1	0	0	0	1	3	TRUE	social	NM	social vs NM	17	2006	1.22	102	0	4.62497281328427	-0.02	1.62924053973028
2006_1.30_LH_10	control	17.017	98.872	1	1	0	1	1	0	0	0	1	3	TRUE	social	NM	social vs NM	18	2006	1.30	110	0	4.70048036579242	-0.02	1.70474809223843
2006_1.37_LH_11	control	25.026	157.157	1	1	0	0	1	0	0	0	1	3	TRUE	social	NM	social vs NM	10	2006	1.37	117	0	4.76217393479776	-0.02	1.76644166124377
2006_1.45_LH_12	control	25.026	24.558	1	1	0	1	1	0	0	0	1	3	TRUE	social	NM	social vs NM	18	2006	1.45	125	0	4.8283137373023	-0.02	1.83258146374831
2006_2.51_LH_13	control	10.308	350.721	1	1	0	0	0	0	0	0	1	4	TRUE	social	NM	social vs NM	7	2006	2.51	191	0	5.25227342804663	-0.02	2.25654115449264
2006_2.58_LH_14	control	775.274	125.259	1	1	0	0	1	0	0	0	2	4	TRUE	social	NM	social vs NM	6	2006	2.58	198	0	5.28826703069454	-0.02	2.29253475714054
2006_21_LH_01	control	38.038	24.024	1	1	0	0	0	0	0	0	4	2	TRUE	social	NM	social vs NM	9	2006	21	41	1	3.71357206670431	1.02	0.717839793150317
2006_26_LH_02	control	116.116	64.965	1	1	0	0	1	0	0	0	1	2	TRUE	social	NM	social vs NM	13	2006	26	46	0	3.8286413964891	-0.02	0.832909122935104
2006_3.0_LH_15	control	20.02	53.053	1	1	0	0	1	0	0	0	1	4	TRUE	social	NM	social vs NM	3	2006	3.0	200	0	5.29831736654804	-0.02	2.30258509299405
2006_3.17_LH_16	control	NA	NA	1	0	0	0	0	0	0	0	1	4	FALSE	social	NM	social vs NM	1	2006	3.17	217	0	5.37989735354046	-0.02	2.38416507998647
2006_3.26_LH_17	control	NA	NA	1	0	0	0	0	0	0	0	1	4	FALSE	social	NM	social vs NM	1	2006	3.26	226	0	5.42053499927229	-0.02	2.4248027257183
2006_3.34_LH_18	control	15.015	289.299	1	1	1	0	0	0	0	0	1	4	TRUE	social	NM	social vs NM	6	2006	3.34	234	0	5.4553211153577	-0.02	2.45958884180371
2006_3.42_LH_19	control	483.483	169.636	1	1	0	0	0	0	0	0	1	4	TRUE	social	NM	social vs NM	6	2006	3.42	242	0	5.48893772615669	-0.02	2.4932054526027
2006_3.49_LH_20	control	1610.61	17.017	1	1	0	0	1	0	0	0	1	4	TRUE	social	NM	social vs NM	1	2006	3.49	249	0	5.51745289646471	-0.02	2.52172062291072
2006_34_LH_03	control	24.024	29.697	1	1	0	0	0	0	0	0	1	2	TRUE	social	NM	social vs NM	33	2006	34	54	0	3.98898404656427	-0.02	0.993251773010284
2006_48_LH_04	control	31.031	127.494	1	1	0	0	0	0	0	0	1	3	TRUE	social	NM	social vs NM	14	2006	48	68	0	4.21950770517611	-0.02	1.22377543162212
2006_51_LH_05	control	777.777	96.096	1	1	0	0	0	0	0	0	1	3	TRUE	social	NM	social vs NM	6	2006	51	71	0	4.26267987704132	-0.02	1.26694760348732
2006_58_LH_06	control	22.022	192.185	1	1	0	1	1	0	0	0	1	3	TRUE	social	NM	social vs NM	6	2006	58	78	0	4.35670882668959	-0.02	1.3609765531356
2106_3.2_LH_18	control	30.03	58.1	1	1	0	1	1	0	1	0	3	4	TRUE	social	NM	social vs NM	2	2106	3.2	202	1	5.30826769740121	1.02	2.31253542384721
2106_3.29_LH_19	control	5.005	162.162	1	1	0	0	1	0	0	0	2	4	TRUE	social	NM	social vs NM	7	2106	3.29	229	0	5.43372200355424	-0.02	2.43798973000025
2106_48_LH_04	control	9.009	140.173	1	1	0	0	1	0	0	0	3	3	TRUE	social	NM	social vs NM	30	2106	48	68	1	4.21950770517611	1.02	1.22377543162212
0207_0_LH_01	group	8.008	412.628	1	1	1	1	1	0	0	0	2	1	TRUE	social	NNM	social vs NNM	27	0207	0	20	0	2.99573227355399	-0.02	0
0207_0_LH_07	group	24.024	309.775	1	1	0	0	1	0	1	0	3	1	TRUE	social	NNM	social vs NNM	30	0207	0	20	1	2.99573227355399	1.02	0
0207_12_LH_03	group	3.003	381.647	1	0	0	1	1	0	0	0	3	1	FALSE	social	NNM	social vs NNM	29	0207	12	32	1	3.46573590279973	1.02	0.470003629245736
0207_12_LH_09	group	21.021	154.915	1	1	1	0	1	0	0	0	3	1	TRUE	social	NNM	social vs NNM	26	0207	12	32	1	3.46573590279973	1.02	0.470003629245736
0207_18_LH_04	group	101.101	1683.15	1	1	1	1	1	1	1	0	4	2	TRUE	social	NNM	social vs NNM	1	0207	18	38	1	3.63758615972639	1.02	0.641853886172395
0207_18_LH_11	group	72.072	141.007	1	1	1	0	1	0	0	0	4	2	TRUE	social	NNM	social vs NNM	10	0207	18	38	1	3.63758615972639	1.02	0.641853886172395
0207_24_LH_05	group	7.007	450.918	1	1	1	1	1	0	0	0	2	2	TRUE	social	NNM	social vs NNM	9	0207	24	44	0	3.78418963391826	-0.02	0.78845736036427
0207_27_LH_13	group	6.006	141.109	1	1	1	1	1	0	0	0	2	2	TRUE	social	NNM	social vs NNM	10	0207	27	47	0	3.85014760171006	-0.02	0.854415328156068
0207_31_LH_06	group	56.356	709.276	1	1	0	0	1	0	0	0	3	2	TRUE	social	NNM	social vs NNM	18	0207	31	51	1	3.93182563272433	1.02	0.936093359170335
0207_6_LH_02	group	4.004	278.141	1	1	1	0	1	0	1	0	3	1	TRUE	social	NNM	social vs NNM	22	0207	6	26	1	3.25809653802148	1.02	0.262364264467491
0207_6_LH_08	group	16.016	101.101	1	1	0	1	1	0	0	0	3	1	TRUE	social	NNM	social vs NNM	6	0207	6	26	1	3.25809653802148	1.02	0.262364264467491
0506_35_LH_02	group	69.773	195.147	1	1	0	1	1	1	1	0	4	2	TRUE	social	NNM	social vs NNM	11	0506	35	55	1	4.00733318523247	1.02	1.01160091167848
0506_1.2_LH_07	group	223.263	586.586	1	1	1	0	1	0	0	0	2	3	TRUE	social	NNM	social vs NNM	6	0506	1.2	82	0	4.40671924726425	-0.02	1.41098697371026
0506_1.43_LH_09	group	24.024	209.41	1	1	0	0	1	0	0	0	4	3	TRUE	social	NNM	social vs NNM	7	0506	1.43	123	1	4.81218435537242	1.02	1.81645208181843
0506_57_LH_04	group	0	1408.708	1	1	0	1	1	0	1	1	4	3	TRUE	social	NNM	social vs NNM	1	0506	57	77	1	4.34380542185368	1.02	1.34807314829969
0507_0_LH_01b	group	9.009	196.396	1	1	0	1	1	0	0	0	3	1	TRUE	social	NNM	social vs NNM	20	0507	0	20	1	2.99573227355399	1.02	0
0507_14_LH_03	group	32.032	109.476	1	1	0	0	1	0	0	0	3	1	TRUE	social	NNM	social vs NNM	19	0507	14	34	1	3.52636052461616	1.02	0.530628251062171
0507_15_LH_16	group	56.056	169.369	1	1	0	0	0	0	0	0	3	1	TRUE	social	NNM	social vs NNM	15	0507	15	35	1	3.55534806148941	1.02	0.559615787935423
0507_21_LH_04	group	56.523	67.268	1	1	0	0	1	0	0	0	3	2	TRUE	social	NNM	social vs NNM	9	0507	21	41	1	3.71357206670431	1.02	0.717839793150317
0507_21_LH_17	group	137.804	296.063	1	1	0	0	1	0	0	0	2	2	TRUE	social	NNM	social vs NNM	26	0507	21	41	0	3.71357206670431	-0.02	0.717839793150317
0507_29_LH_05	group	1289.289	133.133	1	1	1	1	1	0	0	0	2	2	TRUE	social	NNM	social vs NNM	2	0507	29	49	0	3.89182029811063	-0.02	0.896088024556636
0507_3_LH_13	group	86.086	146.213	1	1	0	0	0	0	0	0	1	1	TRUE	social	NNM	social vs NNM	5	0507	3	23	0	3.13549421592915	-0.02	0.139761942375159
0507_37_LH_06	group	39.539	322.823	1	1	1	0	1	0	0	0	2	2	TRUE	social	NNM	social vs NNM	28	0507	37	57	0	4.04305126783455	-0.02	1.04731899428056
0507_39_LH_19	group	19.019	326.326	1	1	1	1	1	0	0	0	2	2	TRUE	social	NNM	social vs NNM	13	0507	39	59	0	4.07753744390572	-0.02	1.08180517035173
0507_8_LH_02	group	47.047	133	1	1	0	0	1	0	0	0	3	1	TRUE	social	NNM	social vs NNM	19	0507	8	28	1	3.3322045101752	1.02	0.336472236621213
0507_9_LH_15	group	15.015	130.63	1	1	1	0	1	0	0	0	3	1	TRUE	social	NNM	social vs NNM	19	0507	9	29	1	3.36729582998647	1.02	0.371563556432483
0606_1.01_LH_04	group	2.002	623.66	1	1	0	1	1	0	0	0	4	3	TRUE	social	NNM	social vs NNM	18	0606	1.01	81	1	4.39444915467244	1.02	1.39871688111845
0606_1.11_LH_05	group	2.002	1136.237	1	1	1	0	1	0	1	0	4	3	TRUE	social	NNM	social vs NNM	10	0606	1.11	91	1	4.51085950651685	1.02	1.51512723296286
0606_2.13_LH_16	group	9.009	789.391	1	1	1	0	1	0	0	0	4	3	TRUE	social	NNM	social vs NNM	9	0606	2.13	153	1	5.03043792139244	1.02	2.03470564783844
0606_2.2_LH_17	group	15.281	210.976	1	1	1	1	1	0	0	0	1	3	TRUE	social	NNM	social vs NNM	7	0606	2.2	142	0	4.95582705760126	-0.02	1.96009478404727
0606_2.3_LH_18	group	17.217	1753.754	1	1	1	0	1	1	0	0	4	3	TRUE	social	NNM	social vs NNM	1	0606	2.3	143	1	4.96284463025991	1.02	1.96711235670592
0606_45_LH_02	group	55.055	393.317	1	0	1	1	0	0	0	0	2	2	TRUE	social	NNM	social vs NNM	10	0606	45	65	0	4.17438726989564	-0.02	1.17865499634165
0606_53_LH_03	group	104.104	211.212	1	1	0	0	1	0	0	0	2	3	TRUE	social	NNM	social vs NNM	9	0606	53	73	0	4.29045944114839	-0.02	1.2947271675944
0606_58_LH_14	group	7.03	393.317	1	0	1	1	1	0	0	0	2	3	TRUE	social	NNM	social vs NNM	18	0606	58	78	0	4.35670882668959	-0.02	1.3609765531356
0607_0_LH_08	group	6.006	168.069	1	1	0	0	1	0	0	0	1	1	TRUE	social	NNM	social vs NNM	14	0607	0	20	0	2.99573227355399	-0.02	0
0607_15_LH_10	group	15.015	33.033	1	1	0	0	1	0	0	0	3	1	TRUE	social	NNM	social vs NNM	5	0607	15	35	1	3.55534806148941	1.02	0.559615787935423
0607_36_LH_05	group	210.21	29.395	1	1	1	1	1	0	0	0	3	2	TRUE	social	NNM	social vs NNM	10	0607	36	56	1	4.02535169073515	1.02	1.02961941718116
0607_4_LH_17	group	14.014	81.871	1	1	0	0	1	0	0	0	2	1	TRUE	social	NNM	social vs NNM	4	0607	4	24	0	3.17805383034795	-0.02	0.182321556793955
0607_44_LH_06	group	16.016	62.062	1	1	0	1	1	0	1	0	3	2	TRUE	social	NNM	social vs NNM	2	0607	44	64	1	4.15888308335967	1.02	1.16315080980568
0607_7_LH_09	group	80.08	86.086	1	1	0	0	1	0	0	0	3	1	TRUE	social	NNM	social vs NNM	14	0607	7	27	1	3.29583686600433	1.02	0.300104592450338
0806_0_LH_10	group	22.022	252.232	1	1	0	1	1	0	1	0	3	1	TRUE	social	NNM	social vs NNM	23	0806	0	20	1	2.99573227355399	1.02	0
0806_1.52_LH_07	group	19.019	412.947	1	0	1	0	1	0	0	0	3	3	TRUE	social	NNM	social vs NNM	21	0806	1.52	132	1	4.88280192258637	1.02	1.88706964903238
0806_2.09_LH_09	group	16.016	798	1	0	1	0	1	0	0	0	3	3	TRUE	social	NNM	social vs NNM	15	0806	2.09	149	1	5.00394630594546	1.02	2.00821403239147
0806_20_LH_01	group	4.004	556.757	1	1	0	1	1	1	0	1	4	2	TRUE	social	NNM	social vs NNM	18	0806	20	40	1	3.68887945411394	1.02	0.693147180559945
0806_28_LH_02	group	13.013	272.839	1	1	1	1	1	0	1	0	3	2	TRUE	social	NNM	social vs NNM	12	0806	28	48	1	3.87120101090789	1.02	0.8754687373539
1506_2.45_LH_01	group	125.125	346.346	1	0	1	0	0	0	0	0	1	4	TRUE	social	NNM	social vs NNM	13	1506	2.45	185	0	5.22035582507832	-0.02	2.22462355152433
1506_2.54_LH_03	group	216.216	446.446	1	1	1	1	1	0	0	0	2	4	TRUE	social	NNM	social vs NNM	7	1506	2.54	194	0	5.26785815906333	-0.02	2.27212588550934
1906_1.03_LH_08	group	60.56	417.985	1	0	1	0	1	0	0	0	3	3	TRUE	social	NNM	social vs NNM	19	1906	1.03	83	1	4.4188406077966	1.02	1.42310833424261
1906_1.09_LH_09	group	507.17	463.762	1	1	0	1	1	0	0	0	1	3	TRUE	social	NNM	social vs NNM	17	1906	1.09	89	0	4.48863636973214	-0.02	1.49290409617815
1906_1.17_LH_10	group	1029.029	166.033	1	1	1	0	0	0	0	0	3	3	TRUE	social	NNM	social vs NNM	11	1906	1.17	97	1	4.57471097850338	1.02	1.57897870494939
1906_1.35_LH_13	group	10.01	1100.1	1	1	1	0	1	0	1	0	3	3	TRUE	social	NNM	social vs NNM	3	1906	1.35	115	1	4.74493212836325	1.02	1.74919985480926
1906_1.42_LH_15	group	90.09	313.045	1	1	1	1	1	0	1	0	3	3	TRUE	social	NNM	social vs NNM	16	1906	1.42	122	1	4.80402104473326	1.02	1.80828877117927
1906_10_LH_02	group	26.026	975.975	1	1	1	0	1	0	1	0	4	1	TRUE	social	NNM	social vs NNM	7	1906	10	30	1	3.40119738166216	1.02	0.405465108108165
1906_20_LH_03	group	9.009	707.788	1	1	1	0	1	0	1	0	3	2	TRUE	social	NNM	social vs NNM	26	1906	20	40	1	3.68887945411394	1.02	0.693147180559945
1906_3.23_LH_22	group	11.011	1624.825	1	1	0	1	1	1	1	1	4	4	TRUE	social	NNM	social vs NNM	7	1906	3.23	223	1	5.40717177146012	1.02	2.41143949790613
2106_3.15_LH_17	group	7.007	400.262	1	1	0	0	1	0	1	0	3	4	TRUE	social	NNM	social vs NNM	18	2106	3.15	215	1	5.37063802812766	1.02	2.37490575457367
2206_2.33_LH_04	group	62.128	79.013	1	1	0	0	1	0	0	0	4	4	TRUE	social	NNM	social vs NNM	3	2206	2.33	173	1	5.15329159449778	1.02	2.15755932094379
2206_2.40_LH_05	group	20.587	171.872	1	1	0	1	1	0	0	0	2	4	TRUE	social	NNM	social vs NNM	7	2206	2.40	180	0	5.19295685089021	-0.02	2.19722457733622
2206_2.47_LH_06	group	184.184	218.453	1	1	0	0	1	0	0	0	2	4	TRUE	social	NNM	social vs NNM	14	2206	2.47	187	0	5.23110861685459	-0.02	2.2353763433006
2206_2.55_LH_07	group	5.005	123.123	1	1	0	0	1	0	0	0	3	4	TRUE	social	NNM	social vs NNM	8	2206	2.55	195	1	5.27299955856375	1.02	2.27726728500976
2206_3.02_LH_08	group	29.029	478.444	1	1	0	0	1	0	0	0	3	4	TRUE	social	NNM	social vs NNM	7	2206	3.02	202	1	5.30826769740121	1.02	2.31253542384721
2206_3.08_LH_09	group	3.003	94.561	1	1	0	0	1	0	0	0	3	4	TRUE	social	NNM	social vs NNM	6	2206	3.08	208	1	5.33753807970132	1.02	2.34180580614733
2206_3.15_LH_10	group	5.005	191.392	1	1	0	0	1	0	0	0	1	4	TRUE	social	NNM	social vs NNM	3	2206	3.15	215	0	5.37063802812766	-0.02	2.37490575457367
2206_3.23_LH_11	group	73.073	356.757	1	1	0	0	1	0	0	0	2	4	TRUE	social	NNM	social vs NNM	5	2206	3.23	223	0	5.40717177146012	-0.02	2.41143949790613
2206_3.30_LH_12	group	11.011	497.698	1	1	0	1	1	0	1	0	3	4	TRUE	social	NNM	social vs NNM	9	2206	3.30	230	1	5.4380793089232	1.02	2.4423470353692
2206_3.39_LH_13	group	7.007	295.128	1	1	0	1	1	0	0	0	2	4	TRUE	social	NNM	social vs NNM	14	2206	3.39	239	0	5.47646355193151	-0.02	2.48073127837752
2206_3.47_LH_14	group	10.01	267.501	1	1	0	0	1	0	0	0	2	4	TRUE	social	NNM	social vs NNM	17	2206	3.47	247	0	5.50938833662798	-0.02	2.51365606307399
2206_3.55_LH_16	group	30.03	95.095	1	0	0	0	1	0	0	0	2	4	FALSE	social	NNM	social vs NNM	9	2206	3.55	255	0	5.54126354515843	-0.02	2.54553127160443
2506_1.07_LH_09	group	8.008	125.125	1	1	0	1	1	0	0	0	3	3	TRUE	social	NNM	social vs NNM	5	2506	1.07	87	1	4.46590811865458	1.02	1.47017584510059
2506_1.25_LH_11	group	139.139	300.3	1	0	0	0	1	0	0	0	2	3	FALSE	social	NNM	social vs NNM	7	2506	1.25	105	0	4.65396035015752	-0.02	1.65822807660353
2506_14_LH_02	group	177.177	451.585	1	1	1	1	1	0	0	0	2	1	TRUE	social	NNM	social vs NNM	15	2506	14	34	0	3.52636052461616	-0.02	0.530628251062171
2506_23_LH_03	group	4.505	173.807	1	1	0	0	1	0	0	0	3	2	TRUE	social	NNM	social vs NNM	10	2506	23	43	1	3.76120011569356	1.02	0.765467842139572
2506_3.15_LH_18	group	99.099	109.542	1	1	1	1	1	0	0	0	3	4	TRUE	social	NNM	social vs NNM	3	2506	3.15	215	1	5.37063802812766	1.02	2.37490575457367
2506_3.20_LH_19	group	10.01	511.578	1	0	1	0	1	0	0	0	2	4	TRUE	social	NNM	social vs NNM	16	2506	3.20	220	0	5.39362754635236	-0.02	2.39789527279837
2506_3.27_LH_20	group	12.012	226.794	1	1	1	1	1	0	1	0	3	4	TRUE	social	NNM	social vs NNM	19	2506	3.27	227	1	5.4249500174814	1.02	2.42921774392741
2506_3.36_LH_21	group	9.009	275.909	1	1	0	0	1	0	0	0	2	4	TRUE	social	NNM	social vs NNM	7	2506	3.36	236	0	5.46383180502561	-0.02	2.46809953147162
2506_31_LH_04	group	3.003	261.395	1	1	0	0	1	0	0	0	3	2	TRUE	social	NNM	social vs NNM	12	2506	31	51	1	3.93182563272433	1.02	0.936093359170335
2506_39_LH_05	group	20.086	47.982	1	1	0	0	1	0	0	0	2	2	TRUE	social	NNM	social vs NNM	8	2506	39	59	0	4.07753744390572	-0.02	1.08180517035173
2506_54_LH_07	group	1032.032	301.301	1	0	0	0	1	0	0	0	3	3	FALSE	social	NNM	social vs NNM	7	2506	54	74	1	4.30406509320417	1.02	1.30833281965018
2506_8_LH_01	group	24.024	127.127	1	1	0	0	1	0	0	0	2	1	TRUE	social	NNM	social vs NNM	13	2506	8	28	0	3.3322045101752	-0.02	0.336472236621213
0307_0_LH_01	isolated	22.022	188.154	1	1	1	0	1	0	0	0	1	1	TRUE	isolated	NNM	isolated vs NNM	13	0307	0	20	0	2.99573227355399	-0.02	0
0307_0_LH_08	isolated	15.015	667.763	1	1	0	0	1	0	0	0	2	1	TRUE	isolated	NNM	isolated vs NNM	20	0307	0	20	0	2.99573227355399	-0.02	0
0307_13_LH_03	isolated	21.021	275.775	1	1	1	0	1	0	0	0	3	1	TRUE	isolated	NNM	isolated vs NNM	10	0307	13	33	1	3.49650756146648	1.02	0.500775287912489
0307_14_LH_11	isolated	19.019	411.478	1	1	1	1	1	0	0	0	2	1	TRUE	isolated	NNM	isolated vs NNM	18	0307	14	34	0	3.52636052461616	-0.02	0.530628251062171
0307_20_LH_04	isolated	3.003	225.425	1	1	0	1	1	0	1	0	3	2	TRUE	isolated	NNM	isolated vs NNM	18	0307	20	40	1	3.68887945411394	1.02	0.693147180559945
0307_21_LH_12	isolated	14.014	1096.16	1	1	1	0	1	0	0	0	1	2	TRUE	isolated	NNM	isolated vs NNM	16	0307	21	41	0	3.71357206670431	-0.02	0.717839793150317
0307_27_LH_13	isolated	552.55	1234.435	1	0	1	0	1	1	0	0	4	2	TRUE	isolated	NNM	isolated vs NNM	1	0307	27	47	1	3.85014760171006	1.02	0.854415328156068
0307_28_LH_05	isolated	3.003	263.04	1	1	0	0	1	0	0	0	1	2	TRUE	isolated	NNM	isolated vs NNM	25	0307	28	48	0	3.87120101090789	-0.02	0.8754687373539
0307_44_LH_07	isolated	6.006	292.892	1	1	0	1	1	0	0	0	1	2	TRUE	isolated	NNM	isolated vs NNM	15	0307	44	64	0	4.15888308335967	-0.02	1.16315080980568
0307_6_LH_02	isolated	17.017	197.891	1	1	1	1	1	0	0	0	3	1	TRUE	isolated	NNM	isolated vs NNM	9	0307	6	26	1	3.25809653802148	1.02	0.262364264467491
0307_7_LH_09	isolated	14.014	1052.586	1	1	1	1	1	0	0	0	2	1	TRUE	isolated	NNM	isolated vs NNM	22	0307	7	27	0	3.29583686600433	-0.02	0.300104592450338
0506_1.12_LH_8	isolated	3.003	353.378	1	0	0	1	1	0	0	0	1	3	FALSE	isolated	NNM	isolated vs NNM	8	0506	1.12	92	0	4.52178857704904	-0.02	1.52605630349505
0506_30_LH_03	isolated	6.006	116.109	1	1	0	0	1	0	0	0	2	2	TRUE	isolated	NNM	isolated vs NNM	4	0506	30	50	0	3.91202300542815	-0.02	0.916290731874155
0506_52_LH_06	isolated	16.116	241.242	1	1	0	0	1	0	0	0	1	3	TRUE	isolated	NNM	isolated vs NNM	3	0506	52	72	0	4.27666611901606	-0.02	1.28093384546206
0607_0_LH_01	isolated	24.024	164.165	1	1	0	0	1	0	0	0	1	1	TRUE	isolated	NNM	isolated vs NNM	12	0607	0	20	0	2.99573227355399	-0.02	0
0607_1.15_LH_10	isolated	7.007	77.077	1	1	1	0	0	0	0	0	2	3	TRUE	isolated	NNM	isolated vs NNM	5	0607	1.15	95	0	4.55387689160054	-0.02	1.55814461804655
0607_1.23_LH_11	isolated	51.051	81.081	1	1	1	0	1	0	0	0	2	3	TRUE	isolated	NNM	isolated vs NNM	2	0607	1.23	103	0	4.63472898822964	-0.02	1.63899671467565
0607_1.31_LH_12	isolated	3.003	107.107	1	1	0	0	1	0	0	0	2	3	TRUE	isolated	NNM	isolated vs NNM	5	0607	1.31	111	0	4.70953020131233	-0.02	1.71379792775834
0607_1.38_LH_13	isolated	41.91	103.237	1	1	0	1	1	0	0	0	1	3	TRUE	isolated	NNM	isolated vs NNM	5	0607	1.38	118	0	4.77068462446567	-0.02	1.77495235091167
0607_14_LH_03	isolated	36.039	173.173	1	0	1	0	1	0	0	0	3	1	TRUE	isolated	NNM	isolated vs NNM	27	0607	14	34	1	3.52636052461616	1.02	0.530628251062171
0607_20_LH_04	isolated	40.04	42.843	1	1	0	1	1	0	0	0	3	2	TRUE	isolated	NNM	isolated vs NNM	12	0607	20	40	1	3.68887945411394	1.02	0.693147180559945
0607_27_LH_05	isolated	586.586	238.866	1	1	0	1	1	0	0	0	2	2	TRUE	isolated	NNM	isolated vs NNM	28	0607	27	47	0	3.85014760171006	-0.02	0.854415328156068
0607_33_LH_06	isolated	52.052	150.707	1	1	0	0	1	0	0	0	2	2	TRUE	isolated	NNM	isolated vs NNM	1	0607	33	53	0	3.97029191355212	-0.02	0.974559639998131
0607_8_LH_02	isolated	39.039	240.006	1	1	0	0	0	0	0	0	1	1	TRUE	isolated	NNM	isolated vs NNM	25	0607	8	28	0	3.3322045101752	-0.02	0.336472236621213
0806_1.01_LH_23	isolated	8.008	17.017	1	1	1	0	1	0	0	0	3	3	TRUE	isolated	NNM	isolated vs NNM	3	0806	1.01	81	1	4.39444915467244	1.02	1.39871688111845
0806_1.22_LH_06	isolated	17.35	209.879	1	1	1	0	1	0	0	0	2	3	TRUE	isolated	NNM	isolated vs NNM	8	0806	1.22	102	0	4.62497281328427	-0.02	1.62924053973028
0806_2.2_LH_17	isolated	29.396	658.392	1	1	0	0	1	0	0	0	2	3	TRUE	isolated	NNM	isolated vs NNM	10	0806	2.2	142	0	4.95582705760126	-0.02	1.96009478404727
0806_23_LH_13	isolated	36.036	472.038	1	1	1	0	1	0	0	0	1	2	TRUE	isolated	NNM	isolated vs NNM	5	0806	23	43	0	3.76120011569356	-0.02	0.765467842139572
0806_4.0_LH_24	isolated	511.511	101.101	1	1	0	0	1	0	0	0	2	4	TRUE	isolated	NNM	isolated vs NNM	7	0806	4.0	260	0	5.56068163101553	-0.02	2.56494935746154
0806_51_LH_22	isolated	16.016	185.185	1	1	0	0	0	0	0	0	2	3	TRUE	isolated	NNM	isolated vs NNM	9	0806	51	71	0	4.26267987704132	-0.02	1.26694760348732
1007_0_LH_01	isolated	7.007	111.569	1	1	1	0	1	0	0	0	3	1	TRUE	isolated	NNM	isolated vs NNM	22	1007	0	20	1	2.99573227355399	1.02	0
1007_13_LH_03	isolated	11.011	48.496	1	1	0	0	1	0	0	0	3	1	TRUE	isolated	NNM	isolated vs NNM	23	1007	13	33	1	3.49650756146648	1.02	0.500775287912489
1007_19_LH_04	isolated	61.462	577.715	1	1	0	0	1	0	0	0	2	2	TRUE	isolated	NNM	isolated vs NNM	25	1007	19	39	0	3.66356164612965	-0.02	0.667829372575655
1007_25_LH_05	isolated	722.722	116.116	1	1	0	1	1	0	0	0	3	2	TRUE	isolated	NNM	isolated vs NNM	16	1007	25	45	1	3.80666248977032	1.02	0.810930216216329
1007_31_LH_06	isolated	8.008	116.116	1	1	0	0	1	0	0	0	3	2	TRUE	isolated	NNM	isolated vs NNM	6	1007	31	51	1	3.93182563272433	1.02	0.936093359170335
1007_37_LH_07	isolated	1504.504	100.1	1	1	1	1	1	0	0	0	2	2	TRUE	isolated	NNM	isolated vs NNM	1	1007	37	57	0	4.04305126783455	-0.02	1.04731899428056
1007_43_LH_08a	isolated	40.04	104.104	1	1	0	0	1	0	0	0	3	2	TRUE	isolated	NNM	isolated vs NNM	7	1007	43	63	1	4.14313472639153	1.02	1.14740245283754
1007_43_LH_08b	isolated	11.011	48.015	1	1	0	0	1	0	0	0	3	2	TRUE	isolated	NNM	isolated vs NNM	15	1007	43	63	1	4.14313472639153	1.02	1.14740245283754
1007_6_LH_02	isolated	41.041	41.031	1	1	0	0	1	0	0	0	3	1	TRUE	isolated	NNM	isolated vs NNM	25	1007	6	26	1	3.25809653802148	1.02	0.262364264467491
1106_1.55_LH_06	isolated	282.3	305.492	1	1	0	0	1	0	0	0	1	3	TRUE	isolated	NNM	isolated vs NNM	13	1106	1.55	135	0	4.90527477843843	-0.02	1.90954250488444
1106_13_LH_02	isolated	16.016	1586.787	1	1	0	0	1	0	0	0	4	1	TRUE	isolated	NNM	isolated vs NNM	11	1106	13	33	1	3.49650756146648	1.02	0.500775287912489
1106_3.15_LH_12	isolated	893.893	136.103	1	1	1	0	0	0	0	0	1	4	TRUE	isolated	NNM	isolated vs NNM	10	1106	3.15	215	0	5.37063802812766	-0.02	2.37490575457367
1106_3.46_LH_11	isolated	19.019	458.968	1	1	0	0	0	0	0	0	1	4	TRUE	isolated	NNM	isolated vs NNM	16	1106	3.46	246	0	5.50533153593236	-0.02	2.50959926237837
1106_3.55_LH_12	isolated	28.028	131.131	1	1	0	0	1	0	0	0	1	4	TRUE	isolated	NNM	isolated vs NNM	16	1106	3.55	255	0	5.54126354515843	-0.02	2.54553127160443
1106_6_LH_01	isolated	8.008	482.816	1	1	1	0	1	0	0	0	2	1	TRUE	isolated	NNM	isolated vs NNM	12	1106	6	26	0	3.25809653802148	-0.02	0.262364264467491
1107_0_LH_10	isolated	14.014	75.045	1	1	0	0	1	0	0	0	3	1	TRUE	isolated	NNM	isolated vs NNM	16	1107	0	20	1	2.99573227355399	1.02	0
1107_0_LH_14	isolated	65.065	74.074	1	1	0	0	1	0	0	0	2	1	TRUE	isolated	NNM	isolated vs NNM	4	1107	0	20	0	2.99573227355399	-0.02	0
1107_14_LH_16	isolated	23.023	131.636	1	1	0	0	1	0	0	0	2	1	TRUE	isolated	NNM	isolated vs NNM	18	1107	14	34	0	3.52636052461616	-0.02	0.530628251062171
1107_7_LH_15	isolated	130.13	95.096	1	1	0	0	1	0	0	0	2	1	TRUE	isolated	NNM	isolated vs NNM	3	1107	7	27	0	3.29583686600433	-0.02	0.300104592450338
1206_2.07_LH_01	isolated	909.991	218.418	1	0	1	0	1	0	0	0	1	3	TRUE	isolated	NNM	isolated vs NNM	14	1206	2.07	147	0	4.99043258677874	-0.02	1.99470031322475
1206_2.13_LH_02	isolated	24.024	549.65	1	1	1	0	1	0	0	0	1	3	TRUE	isolated	NNM	isolated vs NNM	24	1206	2.13	153	0	5.03043792139244	-0.02	2.03470564783844
1206_2.37_LH_05	isolated	33.033	333.367	1	1	1	0	1	0	0	0	1	4	TRUE	isolated	NNM	isolated vs NNM	12	1206	2.37	177	0	5.17614973257383	-0.02	2.18041745901984
1206_2.53_LH_09	isolated	125.125	218.318	1	1	1	0	0	0	0	0	1	4	TRUE	isolated	NNM	isolated vs NNM	12	1206	2.53	193	0	5.26269018890489	-0.02	2.26695791535089
1206_3.10_LH_11	isolated	15.015	168.802	1	1	1	0	1	0	0	0	1	4	TRUE	isolated	NNM	isolated vs NNM	11	1206	3.10	210	0	5.34710753071747	-0.02	2.35137525716348
1206_3.42_LH_13	isolated	6.006	254.254	1	1	1	1	1	0	1	0	3	4	TRUE	isolated	NNM	isolated vs NNM	7	1206	3.42	242	1	5.48893772615669	1.02	2.4932054526027
1206_3.51_LH_14	isolated	539.539	366.767	1	1	1	0	1	0	0	0	1	4	TRUE	isolated	NNM	isolated vs NNM	7	1206	3.51	251	0	5.52545293913178	-0.02	2.52972066557779
1206_4.0_LH_15	isolated	917.917	167.402	1	1	1	0	0	0	0	0	1	4	TRUE	isolated	NNM	isolated vs NNM	10	1206	4.0	260	0	5.56068163101553	-0.02	2.56494935746154
1206_4.26_LH_16	isolated	1189.189	441.441	1	1	1	0	1	0	0	0	1	4	TRUE	isolated	NNM	isolated vs NNM	5	1206	4.26	286	0	5.65599181081985	-0.02	2.66025953726586
1306_2.49_LH_01	isolated	75.075	138.138	1	1	1	1	1	0	0	0	2	4	TRUE	isolated	NNM	isolated vs NNM	12	1306	2.49	189	0	5.24174701505964	-0.02	2.24601474150565
1306_3.11_LH_04	isolated	34.034	1.001	1	0	0	0	1	0	0	0	1	4	FALSE	isolated	NNM	isolated vs NNM	1	1306	3.11	211	0	5.35185813347607	-0.02	2.35612585992208
1306_3.16_LH_05	isolated	5.005	177.01	1	1	0	0	1	0	0	0	1	4	TRUE	isolated	NNM	isolated vs NNM	7	1306	3.16	216	0	5.37527840768417	-0.02	2.37954613413017
1306_3.32_LH_06	isolated	3.003	902.234	1	0	0	0	1	0	1	1	4	4	FALSE	isolated	NNM	isolated vs NNM	38	1306	3.32	232	1	5.44673737166631	1.02	2.45100509811232
1306_3.43_LH_11	isolated	241.241	1112.111	1	1	1	1	0	0	0	0	2	4	TRUE	isolated	NNM	isolated vs NNM	3	1306	3.43	243	0	5.49306144334055	-0.02	2.49732916978656
1306_3.50_LH_12	isolated	7.007	457.024	1	1	1	1	1	0	0	0	1	4	TRUE	isolated	NNM	isolated vs NNM	16	1306	3.50	250	0	5.52146091786225	-0.02	2.52572864430826
1306_4.02_LH_14	isolated	1360.36	253.253	1	1	1	0	1	0	0	0	1	4	TRUE	isolated	NNM	isolated vs NNM	5	1306	4.02	262	0	5.5683445037611	-0.02	2.57261223020711
1306_4.10_LH_15	isolated	9.009	93.773	1	1	1	0	1	0	0	0	1	4	TRUE	isolated	NNM	isolated vs NNM	12	1306	4.10	270	0	5.59842195899838	-0.02	2.60268968544438
1306_4.20_LH_17	isolated	24.024	109.109	1	1	0	0	1	0	0	0	1	4	TRUE	isolated	NNM	isolated vs NNM	20	1306	4.20	280	0	5.63478960316925	-0.02	2.63905732961526
2106_1.14_LH_11	isolated	57.057	586.739	1	1	0	0	1	0	0	0	1	3	TRUE	isolated	NNM	isolated vs NNM	21	2106	1.14	94	0	4.54329478227	-0.02	1.54756250871601
2106_1.22_LH_12	isolated	31.031	683.116	1	1	1	0	1	0	0	0	1	3	TRUE	isolated	NNM	isolated vs NNM	13	2106	1.22	102	0	4.62497281328427	-0.02	1.62924053973028
2106_1.28_LH_13	isolated	41.207	823.658	1	1	1	0	1	0	0	0	2	3	TRUE	isolated	NNM	isolated vs NNM	17	2106	1.28	108	0	4.68213122712422	-0.02	1.68639895357023
2106_1.34_LH_14	isolated	7.007	185.252	1	1	0	0	1	0	0	0	3	3	TRUE	isolated	NNM	isolated vs NNM	5	2106	1.34	114	1	4.7361984483945	1.02	1.7404661748405
2106_1_LH_01	isolated	4.004	140.14	1	1	1	1	1	0	0	0	3	1	TRUE	isolated	NNM	isolated vs NNM	6	2106	1	21	1	3.04452243772342	1.02	0.0487901641694322
2106_20_LH_03	isolated	7.007	110.043	1	1	0	0	1	0	0	0	1	2	TRUE	isolated	NNM	isolated vs NNM	11	2106	20	40	0	3.68887945411394	-0.02	0.693147180559945
2106_24_LH_05	isolated	5.005	233.835	1	1	0	1	1	0	1	0	3	2	TRUE	isolated	NNM	isolated vs NNM	13	2106	24	44	1	3.78418963391826	1.02	0.78845736036427
2106_29_LH_06	isolated	893.96	130.498	1	1	1	0	0	0	0	0	2	2	TRUE	isolated	NNM	isolated vs NNM	4	2106	29	49	0	3.89182029811063	-0.02	0.896088024556636
2106_40_LH_07	isolated	4.939	295.432	1	1	1	1	1	0	1	0	3	2	TRUE	isolated	NNM	isolated vs NNM	16	2106	40	60	1	4.0943445622221	1.02	1.09861228866811
2106_46_LH_08	isolated	22.002	608.608	1	0	1	0	1	0	0	0	1	3	TRUE	isolated	NNM	isolated vs NNM	8	2106	46	66	0	4.18965474202643	-0.02	1.19392246847243
2106_5_LH_02	isolated	5.339	437.738	1	1	0	1	1	0	0	0	1	1	TRUE	isolated	NNM	isolated vs NNM	18	2106	5	25	0	3.2188758248682	-0.02	0.22314355131421
2106_52_LH_09	isolated	51.051	472.072	1	1	1	0	1	0	0	0	1	3	TRUE	isolated	NNM	isolated vs NNM	7	2106	52	72	0	4.27666611901606	-0.02	1.28093384546206
2106_59_LH_10	isolated	16.016	367.705	1	1	0	0	0	0	0	0	1	3	TRUE	isolated	NNM	isolated vs NNM	12	2106	59	79	0	4.36944785246702	-0.02	1.37371557891303
